# Supplementary material for: Bees in the six: Determinants of bumblebee habitat quality in urban landscapes
Source: Ecol Evol. 2022 Mar 21;12(3):e8667. doi: 10.1002/ece3.8667 (PMC8935973; doi:10.1002/ece3.8667)
Supplement: Supplementary file 1 — Data S1 [file ECE3-12-e8667-s001.xlsx]

## Sheet: Sampling info and Genotypes
Data S1
Conflitti, Imrit, Morrison, Sharma, Colla and Zayed. Bees in the six: Determinants of bumblebee habitat quality in urban landscapes.
Sampling locations, dates and microstallite genotypes for all bees collected in our study.
					Genotypes (allele size)
ID	colony	grid	lon	lat	B10_1	B10_2	B96_1	B96_2	B124_1	B124_2	B126_1	B126_2	BL13_1	BL13_2	BL15_1	BL15_2	BT01_1	BT01_2	BT08_1	BT08_2	BT10_1	BT10_2	BT23_1	BT23_2	BT26_1	BT26_2	BTERN01_1	BTERN01_2
1001	1	1	-79.5949	43.7553	203	203	228	234	270	288	158	170	166	168	139	141	167	167	162	164	153	155	176	186	101	107	132	132
1003	2	1	-79.5944	43.7547	183	187	244	244	270	270	N/A	N/A	156	156	N/A	N/A	161	163	168	184	141	145	N/A	N/A	109	155	92	104
1004	2	1	-79.5952	43.7499	187	187	244	248	272	276	N/A	N/A	144	156	N/A	N/A	143	151	180	182	145	161	N/A	N/A	109	155	102	112
1006	3	25	-79.4945	43.7686	203	205	234	236	264	266	152	158	168	168	141	147	169	171	162	164	157	163	186	186	109	109	134	146
1007	4	25	-79.4945	43.7686	195	203	232	236	262	270	162	164	168	170	141	145	171	173	162	166	149	177	170	186	99	105	132	134
1008	5	25	-79.4945	43.7686	203	229	236	246	266	266	160	160	168	168	141	149	171	175	162	164	147	163	186	186	101	105	136	142
1009	6	25	-79.4945	43.7686	203	217	234	244	264	268	156	158	168	170	139	151	167	171	162	162	153	159	186	186	107	111	132	134
1010	7	25	-79.4945	43.7686	195	201	236	238	254	270	156	168	168	168	141	149	165	171	164	166	149	165	186	186	97	105	132	148
1012	8	25	-79.4945	43.7686	203	205	234	234	254	256	158	168	168	170	141	147	167	169	162	172	151	159	170	170	101	103	134	140
1013	9	25	-79.4945	43.7686	201	205	234	252	260	290	158	160	164	168	141	151	169	171	162	166	155	159	170	186	103	109	132	134
1014	10	25	-79.4945	43.7686	199	209	236	236	256	272	156	168	168	174	147	149	169	173	162	162	157	163	170	186	101	103	134	134
1015	11	25	-79.4945	43.7686	203	205	234	234	272	272	160	164	166	172	141	149	167	169	162	164	145	159	170	186	103	113	132	134
1016	12	25	-79.4945	43.7686	195	205	236	236	254	268	158	158	168	168	117	153	165	169	162	162	147	159	186	186	99	101	136	138
1018	13	14	-79.3821	43.7996	195	203	234	248	254	258	158	168	168	172	147	163	167	171	162	164	145	149	170	186	101	103	132	132
1019	14	14	-79.3821	43.7996	205	213	234	254	258	288	158	174	168	170	141	147	171	171	164	166	159	165	186	186	101	105	134	134
1020	15	14	-79.379	43.8007	195	203	236	246	254	264	158	162	170	180	143	147	165	167	162	168	149	157	186	186	107	109	134	136
1021	16	14	-79.3786	43.8009	203	203	234	236	254	266	160	164	168	168	141	147	167	169	162	164	157	161	186	186	105	105	132	132
1022	17	14	-79.3786	43.8009	199	203	234	236	252	270	160	162	168	168	141	143	169	171	162	164	153	161	186	186	99	103	130	132
1023	18	14	-79.3778	43.8011	195	203	236	236	268	270	162	174	168	180	141	149	167	171	162	166	159	169	170	186	99	103	132	138
1024	17	14	-79.3778	43.8011	203	203	234	236	252	270	160	162	168	172	141	143	169	171	164	164	145	153	186	186	103	105	130	132
1025	17	14	-79.3778	43.8011	203	203	234	236	266	270	160	162	168	168	141	143	169	171	162	164	153	161	186	186	99	103	130	132
1026	19	14	-79.3778	43.8011	201	203	234	234	258	262	156	162	170	184	143	147	167	169	164	164	151	159	170	186	105	107	132	134
1027	17	14	-79.3778	43.8011	199	203	234	236	252	270	160	162	168	172	141	143	167	171	162	164	145	153	186	186	99	103	130	132
1028	16	14	-79.3778	43.8011	203	203	234	236	258	266	158	164	168	170	141	147	169	169	164	164	157	161	186	186	105	105	132	132
1029	20	15	-79.3624	43.8052	201	203	234	236	262	264	166	170	168	170	141	147	167	171	164	164	165	177	170	186	105	115	134	136
1030	21	15	-79.3651	43.8066	199	207	234	238	258	282	160	166	168	172	141	147	165	175	162	164	147	181	186	186	115	115	148	152
1031	22	15	-79.3651	43.8066	201	203	234	238	254	258	160	162	168	168	143	149	169	169	162	164	157	165	186	188	103	107	132	134
1033	23	15	-79.3669	43.808	201	203	234	242	260	268	166	166	170	170	149	149	167	183	160	164	151	157	170	186	107	113	132	138
1034	24	15	-79.3669	43.808	201	203	234	234	262	290	158	160	168	170	143	147	167	171	162	164	147	149	186	186	99	111	132	132
1035	21	15	-79.3669	43.808	199	207	234	236	258	282	160	164	168	172	141	147	165	175	162	164	147	181	186	186	115	115	148	152
1036	25	15	-79.3669	43.808	195	217	234	236	254	256	160	166	170	170	141	143	169	177	162	162	159	169	186	186	103	103	130	136
1037	26	15	-79.3669	43.808	201	203	236	236	262	288	158	164	168	168	147	149	167	167	164	164	157	159	186	186	105	115	132	146
1038	20	14	-79.3697	43.8084	203	203	234	236	254	264	160	166	168	170	141	145	167	171	164	164	157	177	170	186	105	115	134	136
1039	27	14	-79.3697	43.8084	195	207	234	236	260	260	154	162	168	168	143	147	167	175	162	164	153	167	170	186	109	113	132	148
1040	13	14	-79.3697	43.8084	195	203	234	248	254	258	160	168	170	172	141	163	169	171	164	164	149	157	170	186	103	105	132	132
1041	28	14	-79.3697	43.8084	195	201	234	246	258	274	160	168	168	168	147	147	165	169	162	162	147	149	170	186	101	111	134	146
1042	24	14	-79.3682	43.8078	201	203	234	234	262	290	158	160	168	170	143	147	171	173	162	164	147	149	186	186	99	103	132	132
1043	24	15	-79.3669	43.808	201	203	234	234	262	290	158	160	168	170	145	147	171	173	162	162	147	149	186	186	99	103	132	132
2000	29	37	-79.5829	43.7316	195	203	242	252	270	278	156	160	168	168	141	145	171	179	164	166	145	151	186	186	105	113	132	146
2001	30	37	-79.5829	43.7316	203	205	236	248	268	302	162	166	172	172	147	147	169	169	162	164	153	163	170	186	111	115	134	134
2002	29	37	-79.5829	43.7316	195	203	242	252	266	270	156	160	168	168	141	145	171	175	164	166	145	151	170	186	105	113	132	146
2003	31	37	-79.5809	43.7313	189	205	232	232	244	244	136	136	174	194	141	143	153	163	176	180	135	141	184	192	109	109	98	98
2004	32	37	-79.5889	43.728	201	207	234	236	258	262	158	168	168	168	145	147	169	175	162	168	143	153	186	186	105	105	132	132
2005	33	37	-79.5889	43.728	203	203	234	238	270	274	156	158	168	170	141	141	169	171	162	164	151	151	186	186	105	109	132	132
2006	34	37	-79.5883	43.728	201	205	238	252	264	268	154	162	168	172	143	145	169	179	162	162	153	153	186	188	101	105	134	146
2007	35	37	-79.589	43.728	195	199	236	236	258	262	162	166	166	168	145	145	167	171	162	164	163	177	186	188	101	107	132	158
2008	36	37	-79.589	43.728	201	203	232	240	264	266	158	160	168	168	147	147	167	169	162	164	149	163	170	186	105	109	138	162
2009	37	38	-79.5683	43.7319	187	187	236	240	254	268	164	164	168	170	141	151	169	173	162	162	141	163	186	186	101	101	132	134
2010	38	39	-79.5604	43.7405	195	195	240	242	234	234	160	174	154	172	157	161	155	157	162	164	147	149	190	192	123	127	114	118
2011	39	39	-79.5603	43.7406	191	195	240	264	226	226	170	170	150	156	163	167	153	153	156	158	163	167	188	190	117	125	116	118
2012	40	20	-79.5667	43.7402	201	205	234	236	264	286	160	160	170	174	147	153	169	179	162	164	145	187	186	186	97	103	134	160
2013	41	42	-79.5096	43.7452	201	211	244	262	256	268	150	166	168	172	149	153	167	177	162	162	141	161	186	186	105	117	134	138
2014	42	42	-79.5092	43.7511	195	203	234	234	260	268	158	162	168	170	141	143	167	169	162	164	155	157	186	186	113	117	132	134
2015	43	42	-79.5073	43.7505	201	203	234	236	262	272	160	166	168	168	149	149	169	169	162	164	159	171	170	186	97	109	132	146
2016	44	42	-79.5058	43.7499	203	203	236	236	260	268	154	154	168	168	141	145	169	173	162	162	151	153	186	186	101	109	130	134
2017	44	42	-79.5058	43.7499	203	203	236	250	260	268	154	168	168	168	141	145	169	173	162	162	153	157	186	186	109	111	130	134
2018	45	42	-79.5058	43.7499	191	203	236	236	N/A	N/A	154	160	168	168	N/A	N/A	169	173	162	164	153	155	170	186	103	109	N/A	N/A
2019	44	42	-79.5058	43.7499	203	203	236	236	260	268	154	154	168	168	143	147	169	173	162	164	153	157	186	186	101	109	130	132
2020	44	42	-79.5058	43.7499	203	203	236	250	260	268	154	168	168	168	145	147	169	173	162	164	153	157	186	186	109	111	130	132
2021	44	42	-79.5058	43.7499	203	215	236	236	260	268	154	154	168	168	145	147	169	173	162	164	153	157	186	186	101	109	130	134
2022	46	42	-79.5058	43.7499	195	203	232	234	264	266	164	166	168	168	143	149	167	169	166	168	147	171	170	186	101	109	132	134
2023	47	24	-79.5001	43.7551	203	203	238	238	262	264	162	164	168	168	145	147	167	171	160	162	155	155	170	170	109	109	132	148
2024	48	24	-79.5001	43.7551	203	203	234	250	262	264	156	160	168	172	139	141	169	169	162	162	139	145	186	186	101	103	130	134
2025	49	42	-79.4974	43.7475	201	207	234	234	258	270	158	162	168	168	145	145	169	177	162	164	169	171	170	186	101	115	134	134
2026	50	42	-79.4977	43.7481	195	205	236	248	260	276	154	156	168	180	139	145	165	171	164	164	151	163	186	186	99	107	134	140
2027	51	46	-79.4389	43.7595	201	203	236	236	262	282	158	168	168	170	141	141	169	175	162	164	147	167	186	186	103	107	132	142
2028	51	46	-79.4389	43.7595	203	203	236	236	264	282	158	168	170	170	141	141	169	169	162	164	147	151	186	186	103	107	132	142
2029	52	46	-79.4389	43.7595	201	207	234	252	258	268	158	162	172	172	143	149	171	179	164	164	139	153	186	196	103	111	132	132
2030	51	46	-79.4389	43.7595	201	203	236	244	262	282	166	168	168	170	141	141	169	175	164	164	147	167	186	186	107	115	138	142
2031	53	46	-79.4389	43.7595	195	203	236	236	260	282	160	162	166	168	141	141	175	175	164	164	145	167	186	186	109	113	132	134
2032	54	47	-79.4183	43.7701	195	205	234	234	262	272	156	166	168	170	147	149	167	171	164	166	153	157	186	190	105	109	132	134
2033	55	31	-79.3775	43.7851	203	205	234	236	262	268	154	158	170	170	141	151	167	169	168	172	145	153	170	186	115	115	132	134
2034	56	31	-79.3775	43.7851	199	203	234	238	256	282	160	162	170	170	141	145	167	175	164	168	153	165	170	186	103	115	130	134
2035	57	31	-79.3775	43.7851	205	209	234	236	264	268	158	168	168	168	141	143	167	175	160	166	157	181	186	188	107	111	134	140
2036	58	31	-79.3775	43.7851	205	205	234	248	268	268	158	164	168	170	149	153	175	175	162	164	177	187	186	186	113	119	132	132
2037	59	31	-79.3775	43.7851	201	205	232	234	254	274	164	164	168	172	145	149	167	169	166	166	147	153	170	186	103	107	132	134
2038	60	31	-79.3775	43.7851	207	209	236	246	264	268	152	160	168	168	141	145	167	171	164	166	151	153	186	186	99	105	138	148
2039	61	31	-79.3775	43.7851	201	209	244	252	254	266	156	162	166	170	139	151	165	171	162	164	157	165	186	186	99	105	132	134
2040	62	31	-79.3775	43.7851	201	217	236	236	262	262	158	162	166	168	145	147	167	177	164	166	141	153	170	186	105	107	134	138
2041	58	31	-79.3775	43.7851	203	205	234	234	268	268	158	164	168	168	149	153	175	175	162	168	177	187	170	186	113	115	132	132
2042	63	32	-79.3764	43.7845	209	209	234	236	254	262	158	162	168	172	141	149	167	169	164	166	171	177	186	186	103	105	132	134
2043	58	32	-79.3764	43.7845	203	205	234	248	264	268	158	164	168	168	143	149	175	175	162	164	153	177	186	186	113	115	132	132
2044	55	32	-79.3764	43.7845	203	205	234	236	268	268	154	158	168	170	141	141	167	175	168	172	145	155	170	186	115	115	132	134
2045	64	50	-79.3695	43.7813	195	203	234	234	260	270	162	164	172	180	145	145	167	169	164	166	153	153	170	186	101	115	132	140
2046	65	50	-79.3697	43.7777	203	203	236	240	264	288	160	160	168	168	143	151	169	169	164	164	153	171	186	186	101	107	132	136
2047	66	32	-79.375	43.7888	203	203	236	252	256	264	158	160	168	168	147	151	169	171	162	166	147	183	186	186	119	127	132	132
3000	67	39	-79.5508	43.7342	207	221	232	236	264	274	158	158	170	172	145	147	167	171	164	164	149	157	186	186	101	101	136	146
3001	68	39	-79.5508	43.7342	199	203	234	236	254	266	158	158	168	168	119	139	167	171	164	166	155	157	186	186	109	111	132	134
3002	69	39	-79.5481	43.7338	195	203	234	234	272	274	158	158	168	174	143	153	173	175	162	164	155	167	186	186	107	113	136	138
3003	70	40	-79.5418	43.7318	203	203	234	234	254	260	160	162	168	170	139	141	167	171	162	164	141	163	186	186	99	103	136	136
3004	71	39	-79.5485	43.7339	201	213	240	246	252	266	160	162	170	172	147	151	165	169	160	162	153	153	170	186	105	109	134	134
3005	72	57	-79.5414	43.7211	207	207	238	238	262	270	156	164	168	170	147	149	167	169	162	166	147	159	186	186	107	109	142	144
3006	73	57	-79.5414	43.72	195	203	234	234	260	282	152	154	168	170	139	149	167	171	162	164	143	175	186	188	111	115	130	140
3008	74	57	-79.5414	43.72	201	207	238	254	258	262	168	168	168	170	145	149	173	183	162	164	159	171	186	186	101	103	132	134
3009	75	57	-79.5411	43.7233	195	201	234	236	268	280	158	166	168	172	149	149	167	171	162	172	153	163	186	186	101	107	132	134
3010	76	58	-79.5386	43.7258	213	221	236	248	264	268	160	164	168	168	141	145	171	175	162	164	139	165	186	186	99	107	132	134
3011	77	58	-79.5386	43.7258	205	205	234	234	260	268	156	162	172	172	137	145	167	169	164	166	165	167	186	186	101	119	132	142
3012	78	58	-79.5386	43.7258	191	195	236	244	258	280	164	164	168	168	141	143	169	169	164	166	151	167	186	186	103	107	134	140
3013	79	60	-79.4945	43.741	201	211	234	236	254	254	158	164	170	170	141	143	169	179	164	166	147	147	186	186	107	111	134	146
3014	80	42	-79.4977	43.7478	203	205	246	246	254	268	162	164	170	180	145	147	169	169	162	164	153	155	170	186	107	107	148	158
3015	81	42	-79.4977	43.7478	195	201	234	238	254	262	152	154	168	174	141	143	167	179	162	164	153	165	186	202	105	113	132	132
3016	80	42	-79.4983	43.7487	195	203	236	246	254	254	162	164	168	180	147	149	169	171	162	164	153	155	170	186	107	107	148	158
3017	80	42	-79.4983	43.7487	203	205	236	246	254	268	162	164	170	180	147	149	169	169	164	164	153	155	170	186	107	107	134	148
3018	82	42	-79.4983	43.7487	195	203	232	234	254	302	162	162	170	170	143	153	167	167	162	164	155	173	170	186	105	113	134	136
3019	80	42	-79.4975	43.7496	203	205	236	246	254	268	162	164	170	180	147	149	169	169	162	164	153	155	170	186	105	107	148	158
3020	43	42	-79.4972	43.7499	201	203	234	236	270	272	166	168	168	168	147	149	169	169	162	162	159	159	186	186	97	109	132	132
3021	83	42	-79.497	43.7498	195	197	234	236	254	268	152	162	168	168	143	145	169	171	162	164	153	153	176	186	97	109	132	134
3022	84	42	-79.497	43.7498	203	205	236	238	266	268	156	158	168	172	121	141	171	173	164	168	155	159	186	190	103	107	132	138
3023	85	42	-79.497	43.7498	203	203	234	242	264	264	162	168	168	170	141	147	169	169	160	160	147	153	170	186	103	111	130	134
3024	43	42	-79.497	43.7498	201	203	234	234	264	274	160	166	168	168	147	149	169	171	162	162	161	171	170	186	97	109	132	146
3025	43	42	-79.497	43.7498	201	203	234	236	262	272	166	168	168	168	147	149	169	169	162	162	161	171	186	186	97	103	132	146
3026	86	42	-79.497	43.7498	195	203	234	240	258	296	156	164	168	170	145	147	167	169	160	164	143	165	186	186	109	111	132	136
3027	80	42	-79.497	43.7498	195	203	246	246	254	254	162	164	170	180	145	147	169	169	162	164	153	155	170	186	105	107	134	148
3028	43	42	-79.497	43.7498	201	203	234	236	262	272	166	168	168	168	149	149	169	171	162	164	159	171	170	186	97	103	132	146
3029	87	61	-79.4822	43.7432	195	201	234	248	260	268	160	164	168	168	139	145	169	171	164	164	153	159	186	186	107	107	132	136
3030	88	61	-79.4821	43.7434	201	203	236	242	262	270	160	166	168	170	141	141	167	171	164	172	141	157	176	186	103	103	136	140
3031	89	61	-79.4811	43.7435	201	203	234	238	266	270	166	168	170	170	141	149	169	179	162	164	155	167	186	186	101	103	132	134
3032	88	61	-79.4811	43.7435	201	203	234	236	256	270	160	166	168	170	141	141	171	179	164	172	141	157	186	186	103	105	136	140
3033	88	61	-79.4804	43.7439	203	203	236	242	256	270	160	166	168	170	141	141	167	171	164	172	141	159	176	186	103	105	132	140
3034	88	61	-79.4804	43.744	201	203	234	236	256	270	160	166	168	172	141	141	171	179	162	164	141	159	186	186	103	105	132	140
3035	90	61	-79.4821	43.7425	195	203	236	238	260	266	158	166	168	170	141	143	169	169	162	172	167	171	176	186	101	105	132	144
3036	85	61	-79.4821	43.7425	201	201	236	242	264	264	166	168	168	170	147	147	169	169	160	160	147	153	170	186	111	111	134	146
3037	91	61	-79.4821	43.7424	201	211	236	240	266	272	162	170	170	170	145	147	167	171	162	164	157	159	186	186	103	107	134	134
3038	92	61	-79.4822	43.7428	195	205	232	236	260	260	154	168	170	170	143	151	167	173	162	170	155	161	186	186	101	103	132	132
3039	93	64	-79.425	43.7497	195	197	234	236	260	262	152	162	168	168	141	151	175	179	164	168	147	153	186	186	111	111	132	132
3040	94	64	-79.4244	43.7492	201	203	234	238	250	264	160	166	168	170	141	143	167	169	164	164	159	159	186	186	107	113	134	134
3041	95	64	-79.4249	43.7489	201	205	236	236	260	264	158	160	168	168	141	145	171	179	162	166	143	161	186	186	109	115	140	144
3042	96	64	-79.4249	43.7489	195	205	236	254	264	270	160	164	170	172	145	149	167	169	162	164	155	159	170	186	99	105	130	146
3043	97	64	-79.4249	43.7489	195	203	234	236	276	282	162	162	170	170	141	145	171	171	164	164	155	175	170	186	103	103	132	142
3044	98	64	-79.4247	43.7487	199	201	234	236	262	262	158	170	168	168	141	147	169	169	162	164	151	169	170	186	101	119	130	134
3045	99	64	-79.4243	43.7479	203	205	234	238	254	266	156	168	168	170	145	149	169	171	162	164	153	167	186	186	101	107	138	146
3046	90	64	-79.4246	43.7475	195	203	238	250	260	266	158	166	168	180	141	141	169	169	168	172	153	167	186	186	101	105	132	144
3047	94	64	-79.4254	43.7516	201	203	234	234	250	264	160	162	170	172	143	145	167	171	164	164	153	159	170	186	103	107	134	134
3048	100	64	-79.4359	43.7521	207	213	234	236	262	270	160	162	168	168	139	147	169	171	160	166	159	169	176	186	103	111	132	132
3049	101	64	-79.4359	43.7521	195	205	236	238	260	260	162	166	170	170	141	145	169	173	164	164	155	159	170	186	101	101	132	132
3050	102	64	-79.4359	43.7521	205	205	234	244	262	268	162	164	168	170	147	151	171	173	164	166	153	163	186	186	107	111	132	138
3051	100	64	-79.4359	43.7521	205	207	236	236	262	270	160	162	168	168	139	147	169	171	162	166	147	169	176	186	101	111	132	140
3052	103	68	-79.3588	43.7639	205	207	236	246	262	270	154	162	168	170	143	145	167	171	162	164	147	151	170	186	107	109	136	146
4000	104	75	-79.5436	43.7083	203	213	234	234	268	270	154	162	170	172	149	151	167	171	162	164	151	165	186	186	103	109	132	134
4001	105	75	-79.5436	43.7083	203	203	246	264	272	274	156	160	170	180	151	157	171	173	162	164	153	157	186	186	105	119	132	134
4002	106	75	-79.5436	43.7083	197	201	236	238	254	258	154	170	168	168	135	149	167	169	162	164	157	157	186	186	103	105	132	134
4003	107	75	-79.5436	43.7083	203	213	234	234	262	298	160	160	170	170	141	149	169	171	162	164	157	167	186	186	103	113	140	144
4004	108	75	-79.5436	43.7083	203	205	234	236	254	264	156	160	166	168	141	145	169	171	162	164	153	155	186	186	99	103	132	132
4005	109	75	-79.5436	43.7083	201	203	248	250	260	270	156	168	168	168	141	143	169	179	162	164	153	153	186	186	103	105	134	146
4006	110	75	-79.5436	43.7083	195	203	234	236	254	268	162	162	170	172	139	145	167	175	164	164	149	181	186	186	105	111	132	134
4007	111	75	-79.5436	43.7083	195	203	234	244	254	266	162	162	168	168	143	147	167	169	164	166	161	173	170	186	101	105	132	132
4008	112	75	-79.5436	43.7083	203	209	236	246	264	268	156	162	168	172	147	155	169	171	164	164	147	147	186	186	101	105	134	148
4009	113	75	-79.5436	43.7083	207	209	234	242	260	268	158	162	168	170	147	151	169	171	162	164	139	165	170	186	107	111	132	134
4010	114	75	-79.5436	43.7083	201	203	234	236	254	268	158	158	168	168	145	147	171	173	160	166	147	155	186	186	97	107	144	148
4011	115	75	-79.5436	43.7083	203	205	242	256	260	266	160	166	168	170	145	149	167	169	162	164	153	153	186	186	111	113	134	134
4012	116	75	-79.5436	43.7083	195	209	242	244	260	266	156	158	168	172	141	147	175	183	162	166	147	157	158	158	103	115	132	136
4013	117	75	-79.5436	43.7083	195	201	234	236	254	260	158	166	170	170	145	147	167	167	162	164	153	179	170	186	101	117	146	148
4014	45	75	-79.5436	43.7083	201	203	236	236	260	262	154	162	168	168	145	147	167	173	162	164	149	153	170	196	101	109	132	134
4015	118	75	-79.5436	43.7083	203	203	234	236	254	260	160	172	168	172	141	143	169	171	164	166	155	157	186	186	99	113	132	132
4016	119	75	-79.5436	43.7083	171	203	234	238	262	268	156	158	168	170	141	147	167	175	162	166	147	153	170	170	105	113	132	146
4017	109	75	-79.5436	43.7083	195	203	248	250	260	270	156	168	168	168	141	143	169	179	164	164	153	153	186	186	105	109	132	134
4018	120	75	-79.5436	43.7083	205	207	236	242	264	270	146	164	170	172	143	145	169	173	162	168	157	167	186	186	97	103	132	142
4019	121	75	-79.54	43.7114	203	205	234	250	254	264	156	160	168	168	145	149	167	169	166	166	151	159	186	186	101	111	132	136
4020	122	75	-79.54	43.7114	203	209	234	248	256	270	152	156	168	168	141	147	167	175	166	168	163	171	170	188	105	123	132	132
4021	123	75	-79.54	43.7114	203	205	234	238	266	300	158	168	168	180	141	151	167	169	162	166	155	159	186	186	107	119	132	136
4022	124	75	-79.54	43.7114	197	207	236	238	264	270	154	160	168	170	145	149	169	171	162	162	153	163	170	176	103	111	132	148
4023	125	75	-79.54	43.7114	207	211	230	244	254	260	160	162	168	170	145	151	169	173	162	164	147	151	186	186	107	109	132	136
4024	126	75	-79.54	43.7114	201	211	234	234	262	282	158	164	170	170	147	155	169	173	162	164	153	161	170	186	101	109	134	136
4025	127	75	-79.54	43.7114	203	203	234	236	268	268	156	160	168	172	139	143	169	169	164	164	147	165	186	186	101	103	132	134
4026	128	75	-79.54	43.7114	205	211	236	238	250	264	158	160	168	168	143	149	169	173	162	162	151	157	170	188	101	107	132	142
4027	129	75	-79.54	43.7114	195	211	236	240	258	268	156	158	168	168	145	149	167	173	164	164	139	155	186	186	99	105	132	134
4028	125	75	-79.54	43.7114	207	211	230	242	254	260	160	168	168	170	145	147	169	169	162	162	147	151	186	186	107	109	136	146
4029	130	75	-79.54	43.7114	201	203	236	240	258	268	154	162	168	170	149	151	171	177	162	164	141	171	176	186	107	109	134	148
4030	131	75	-79.54	43.7114	195	201	234	240	260	274	156	162	168	174	141	149	167	173	162	168	153	185	170	186	105	111	136	144
4031	132	75	-79.54	43.7114	195	201	234	234	260	274	158	168	168	168	143	149	169	175	164	168	149	175	186	186	99	117	130	136
4032	133	75	-79.54	43.7114	203	205	236	236	250	262	150	158	168	168	141	145	171	183	162	164	145	147	186	186	111	117	130	134
4033	134	75	-79.54	43.7114	203	211	236	246	254	282	160	166	168	168	145	147	167	171	162	164	167	167	186	186	99	107	136	146
4034	127	75	-79.54	43.7114	195	203	234	234	268	268	156	162	168	172	139	145	169	169	164	164	147	153	186	186	99	103	132	134
4035	135	75	-79.54	43.7114	197	203	234	242	258	274	158	168	168	172	147	147	167	171	164	164	139	161	186	186	107	117	132	148
4036	125	75	-79.54	43.7114	207	211	230	244	254	260	160	162	168	170	145	147	169	169	162	164	147	151	186	186	103	109	136	146
4037	136	75	-79.54	43.7114	201	203	236	236	260	264	156	160	170	170	145	149	169	171	164	168	155	165	170	186	101	109	134	144
4038	137	75	-79.54	43.7114	195	201	236	242	264	276	162	166	168	168	141	147	169	171	160	166	155	167	186	186	101	107	134	146
4039	113	75	-79.54	43.7114	207	209	234	242	260	268	158	162	168	168	147	151	169	171	162	164	139	165	170	186	107	111	132	134
4040	130	75	-79.54	43.7114	203	203	236	238	258	268	154	164	168	170	149	151	171	177	162	164	159	171	176	186	107	109	134	134
4041	126	75	-79.54	43.7114	211	221	234	234	262	282	158	164	170	170	145	147	169	173	162	164	153	169	186	186	103	109	134	136
4042	138	75	-79.5417	43.7156	201	203	234	234	258	288	164	164	168	168	145	151	171	173	162	164	143	165	188	196	101	117	132	138
4043	139	75	-79.5417	43.7156	203	205	234	236	262	290	158	164	168	170	141	147	173	175	164	164	147	163	186	186	111	117	132	134
4044	140	75	-79.5417	43.7156	201	203	234	234	264	266	160	162	170	170	145	147	165	173	162	164	157	173	186	186	99	99	132	148
4045	141	75	-79.5417	43.7156	195	201	236	248	254	260	166	166	168	168	143	145	167	171	162	166	139	147	186	186	107	109	146	146
4046	142	75	-79.5417	43.7156	201	207	238	240	262	274	158	162	168	172	139	145	171	201	162	162	155	155	186	186	101	107	132	132
4047	143	75	-79.5417	43.7156	201	203	236	246	254	254	156	162	168	170	141	141	169	171	162	164	153	157	170	170	109	113	132	144
4048	144	75	-79.5417	43.7156	195	203	234	236	268	276	158	170	168	168	145	149	175	175	162	164	153	157	186	186	105	109	130	132
4049	145	75	-79.5417	43.7156	201	203	234	234	262	266	166	168	170	170	145	145	169	173	166	166	155	157	170	186	105	121	132	134
4050	74	75	-79.5417	43.7156	207	207	234	254	262	270	164	168	168	168	145	149	169	173	162	164	159	171	186	186	103	109	132	134
4051	72	75	-79.5417	43.7156	203	213	238	238	262	270	156	164	168	170	147	149	167	171	162	164	147	159	186	186	107	109	134	142
4053	146	75	-79.5417	43.7156	201	203	236	248	268	268	160	168	168	170	145	151	169	175	162	162	153	161	186	186	103	105	132	142
4054	147	75	-79.5417	43.7156	203	207	234	236	254	266	154	160	168	168	145	147	167	169	162	166	147	179	186	186	101	115	142	148
4055	148	75	-79.5417	43.7156	195	203	234	258	254	264	156	160	168	168	145	147	171	175	164	164	147	147	186	186	113	115	146	148
4056	136	75	-79.5417	43.7156	201	203	236	236	260	264	156	160	168	170	145	149	169	171	162	164	155	181	186	188	101	109	132	144
4057	143	75	-79.5417	43.7156	201	203	236	246	254	254	156	162	168	170	141	145	169	171	164	164	153	155	170	170	109	113	132	144
4058	136	75	-79.5417	43.7156	201	203	236	236	260	264	156	160	168	170	145	149	169	171	162	164	155	165	170	186	105	109	132	144
4059	149	75	-79.5417	43.7156	203	203	234	236	256	260	158	166	168	168	145	145	165	167	162	164	147	155	186	186	111	111	132	146
4060	150	94	-79.5148	43.7054	201	213	234	238	254	254	162	168	166	170	145	145	169	171	164	166	147	167	170	186	105	105	132	146
4061	151	94	-79.5155	43.7053	203	203	234	234	254	268	152	160	168	170	143	151	171	175	162	162	159	165	186	186	105	113	132	132
4062	152	76	-79.5174	43.7116	203	205	234	246	254	262	166	172	168	170	143	145	167	173	162	164	147	147	186	186	105	113	134	134
4063	153	94	-79.527	43.7029	201	203	234	246	260	266	156	164	170	172	147	149	167	171	162	162	147	181	186	186	111	117	134	146
4064	154	78	-79.4908	43.7159	201	203	234	246	258	270	156	162	168	180	145	149	169	179	162	162	153	159	186	186	107	109	134	134
4065	155	78	-79.4932	43.7169	195	205	234	238	254	254	162	164	170	170	141	151	171	175	164	166	147	153	170	186	103	109	132	146
4066	156	78	-79.4931	43.7166	203	203	234	236	268	268	158	162	168	168	145	155	167	173	166	166	151	165	170	186	107	111	134	148
4067	157	78	-79.4931	43.7166	203	205	236	236	260	272	160	162	168	170	139	143	169	173	164	164	149	161	170	170	101	117	138	146
4068	158	77	-79.5094	43.7129	195	205	240	242	274	282	158	172	168	170	141	145	165	169	162	164	153	169	176	186	107	109	132	132
4069	159	77	-79.5094	43.7129	201	207	234	236	260	266	160	160	168	168	117	147	167	175	164	164	153	157	186	186	101	113	132	136
4070	158	77	-79.5091	43.716	195	205	240	248	274	282	164	172	168	170	141	145	169	169	162	164	153	169	176	186	107	109	140	140
4071	154	96	-79.486	43.7122	201	203	234	242	258	270	156	168	168	180	149	149	169	169	162	162	153	159	186	186	107	109	134	134
4072	160	96	-79.4857	43.7122	201	205	246	250	260	288	158	160	168	172	147	149	167	171	164	170	151	155	186	186	103	109	142	160
4073	161	96	-79.4849	43.7124	203	203	234	238	254	262	160	162	168	168	145	147	165	167	162	164	165	165	186	186	103	113	132	140
4074	162	96	-79.4846	43.7124	205	209	236	250	270	280	160	162	170	180	145	149	167	171	164	164	147	153	186	186	99	111	132	132
4075	163	96	-79.4844	43.7123	203	213	234	236	254	266	160	162	168	168	149	149	171	171	164	164	153	153	186	186	105	119	132	134
4076	164	96	-79.4837	43.7125	195	203	238	248	254	300	162	170	166	168	143	151	169	175	164	164	155	155	186	186	107	113	134	136
4077	165	96	-79.4834	43.7125	203	205	236	248	250	268	160	162	168	168	141	147	169	171	162	164	141	153	188	190	103	107	132	136
4078	166	96	-79.483	43.7125	203	205	234	234	260	268	162	162	168	172	145	147	167	169	162	162	165	165	170	186	103	107	132	132
4079	167	96	-79.48	43.7129	201	203	234	252	262	268	160	162	168	168	143	147	167	169	162	164	143	153	186	186	101	107	136	146
4080	168	97	-79.4725	43.7185	203	203	236	238	260	264	158	164	168	170	145	147	165	171	164	168	147	151	186	186	105	117	134	148
4081	169	97	-79.4733	43.7182	195	201	234	236	254	258	156	162	168	170	139	151	169	175	162	164	155	161	186	186	105	111	134	146
4082	170	97	-79.4733	43.7182	203	203	236	252	254	274	154	160	168	170	139	147	171	173	162	164	141	159	170	186	103	105	132	142
4083	171	97	-79.4723	43.7181	195	203	236	238	266	274	156	164	166	168	147	149	171	171	162	166	145	161	170	186	107	111	132	132
4084	172	97	-79.4723	43.7181	203	207	236	236	268	268	156	158	168	168	141	141	167	173	162	166	157	165	170	186	101	105	134	136
4085	173	97	-79.4723	43.7181	201	215	236	242	262	266	160	162	168	184	143	147	169	169	164	166	151	153	186	202	103	105	132	138
4086	174	97	-79.4723	43.7181	195	199	236	240	254	262	156	160	168	170	147	149	169	171	164	164	153	155	170	186	99	103	132	136
4087	175	97	-79.4725	43.718	195	209	238	240	254	264	160	168	170	170	145	147	167	169	162	166	151	157	186	186	103	107	132	146
4088	171	97	-79.4728	43.7173	195	207	236	238	266	274	156	164	166	168	147	149	167	171	164	166	145	161	170	186	107	111	132	132
4089	171	97	-79.4729	43.7178	195	207	236	238	266	274	156	160	168	168	147	149	171	171	162	166	145	181	170	186	107	111	132	132
4090	176	100	-79.4258	43.7262	195	205	234	236	266	302	162	166	168	172	141	149	167	175	164	166	153	167	170	186	101	105	134	136
4091	177	100	-79.4258	43.7262	203	203	N/A	N/A	252	258	156	164	168	172	143	147	169	171	162	168	147	151	186	186	107	107	132	138
4092	178	108	-79.2869	43.7598	203	211	228	242	254	266	162	170	168	168	139	149	167	171	162	164	149	153	170	186	105	109	132	134
4093	179	108	-79.2874	43.7603	203	203	240	248	266	278	164	166	168	168	145	145	171	175	160	166	143	151	186	186	99	105	136	146
4094	180	108	-79.2861	43.7608	195	211	234	248	250	262	168	168	168	170	143	145	167	171	162	162	157	159	170	186	101	107	132	134
4095	181	108	-79.2861	43.7608	203	223	236	250	250	270	164	168	168	170	139	143	169	175	164	164	139	171	186	186	101	103	132	158
4096	182	108	-79.2876	43.7602	203	209	236	248	260	260	164	164	166	168	139	147	169	171	162	164	155	157	186	186	103	109	146	146
4097	183	85	-79.3772	43.743	201	203	234	250	258	262	160	166	170	172	117	149	171	173	162	164	147	155	186	186	103	105	132	134
4098	184	85	-79.377	43.743	205	205	234	248	262	278	160	162	168	168	145	149	167	169	162	164	157	161	170	186	107	119	132	134
4099	184	85	-79.3771	43.7431	205	205	236	248	258	278	158	160	166	168	145	149	167	169	164	164	157	161	170	186	107	119	132	144
4100	184	85	-79.3763	43.7437	205	205	236	248	262	278	158	160	166	168	149	151	167	167	164	164	161	161	170	186	119	119	132	144
4101	185	85	-79.3763	43.7437	195	203	234	238	266	268	160	160	168	168	147	149	167	171	164	166	147	177	186	186	103	107	132	136
4102	186	85	-79.3776	43.7433	197	205	236	246	260	264	162	164	168	168	141	141	169	171	164	164	159	159	170	186	103	107	130	134
4103	187	85	-79.3772	43.7429	203	211	236	246	262	264	160	162	168	168	141	149	167	171	162	164	159	165	170	186	109	119	132	134
4104	188	85	-79.3771	43.743	201	201	234	236	254	270	160	170	168	168	141	145	165	167	162	162	141	141	170	186	103	113	144	146
4105	189	85	-79.3766	43.7433	195	203	234	236	264	276	162	166	168	172	141	141	167	179	164	166	145	169	186	186	105	109	148	148
4106	190	85	-79.3773	43.7431	195	207	234	250	264	266	164	166	166	168	141	147	169	173	164	168	153	169	170	186	101	105	138	144
4107	191	85	-79.3769	43.7434	201	205	236	240	266	270	158	166	168	170	145	155	173	179	162	164	141	157	186	186	103	109	134	138
4108	192	85	-79.3772	43.7431	195	203	232	234	262	274	156	166	168	170	141	143	167	179	162	164	147	147	186	186	105	113	132	136
4109	184	85	-79.3772	43.7431	195	205	234	248	262	278	160	162	168	168	149	151	167	167	162	164	161	161	170	186	119	119	132	134
4110	184	85	-79.3772	43.7431	205	205	236	248	258	278	158	160	166	168	149	151	167	169	164	164	161	161	170	186	119	119	132	144
4111	193	85	-79.3769	43.7434	203	207	234	254	254	268	158	158	168	168	147	151	163	169	162	164	153	177	186	186	103	107	134	152
4112	194	103	-79.3735	43.7415	171	195	236	236	260	262	160	162	168	170	143	147	175	177	160	162	153	167	186	186	109	117	138	146
4113	195	105	-79.3323	43.7494	195	203	234	236	262	282	156	168	168	172	143	149	169	171	162	166	151	153	170	170	113	115	130	136
4114	196	105	-79.3323	43.7494	203	217	236	242	262	264	160	168	168	172	147	149	169	175	162	164	159	169	170	186	107	113	132	146
4115	197	105	-79.3321	43.7492	201	203	234	248	260	302	158	164	168	168	143	145	171	179	162	162	161	165	186	186	105	113	130	134
4116	198	83	-79.4052	43.7415	203	203	234	234	254	268	156	170	168	168	143	147	171	171	162	164	147	157	186	186	105	113	132	142
4117	199	83	-79.4052	43.7415	203	205	234	244	260	262	164	168	170	172	145	147	169	169	164	166	159	159	170	176	105	111	134	134
4118	200	83	-79.4052	43.7415	203	207	234	250	268	270	160	162	168	168	147	149	169	175	162	166	155	177	186	188	105	105	132	132
4119	200	83	-79.4052	43.7415	195	203	236	250	262	268	158	160	168	170	147	149	169	175	162	166	155	177	188	188	105	113	132	132
4120	198	83	-79.4052	43.7415	203	203	234	234	254	268	156	170	168	168	143	147	171	171	162	166	157	165	186	186	111	113	132	142
4121	199	83	-79.4023	43.741	203	205	234	244	254	260	164	168	170	172	143	147	169	169	164	166	157	159	176	186	105	113	134	146
4122	201	83	-79.4111	43.7341	201	203	234	234	254	282	166	170	168	172	143	151	173	179	160	162	147	161	170	176	105	111	132	148
4123	202	83	-79.4122	43.7377	195	203	234	248	258	276	152	168	168	172	145	145	167	171	162	164	157	161	170	186	101	115	134	138
4124	202	83	-79.4122	43.7377	195	209	234	248	260	276	152	168	172	172	145	145	171	175	162	164	157	161	170	170	101	115	134	146
4125	96	83	-79.4122	43.7377	195	205	236	254	264	270	160	164	170	172	143	149	167	169	162	164	155	157	170	186	99	113	130	134
4126	202	83	-79.4122	43.7377	195	203	248	250	258	276	152	162	168	172	145	145	155	159	162	164	161	161	158	158	101	115	134	136
5000	203	93	-79.5436	43.6947	203	203	236	238	262	266	158	162	168	170	139	147	167	173	164	164	153	159	186	186	103	113	132	138
5001	204	94	-79.5138	43.6971	195	205	234	246	260	264	158	162	168	168	147	149	169	177	162	164	153	169	186	186	103	115	132	132
5002	205	94	-79.5138	43.6971	N/A	N/A	N/A	N/A	266	266	N/A	N/A	N/A	N/A	145	145	167	167	162	164	147	147	170	186	109	109	132	134
5003	206	94	-79.5138	43.6971	195	201	236	250	254	260	170	174	168	170	145	153	167	169	162	164	157	163	186	186	105	111	140	146
5004	207	96	-79.4851	43.7048	195	199	234	234	260	270	162	168	168	168	139	143	167	171	164	164	153	161	186	186	99	113	132	134
5005	207	96	-79.4851	43.7048	195	199	234	242	260	268	162	168	168	168	139	143	167	171	162	164	153	161	186	186	109	113	132	134
5006	208	96	-79.4851	43.7048	201	201	234	234	254	262	154	160	172	172	141	149	167	169	164	164	155	167	170	186	111	115	132	132
5007	207	96	-79.4851	43.7048	195	199	234	242	260	270	162	162	168	170	139	141	167	171	162	164	153	161	186	186	99	113	132	134
5008	209	96	-79.4851	43.7048	203	203	234	236	254	280	156	160	168	172	141	145	167	169	164	164	161	161	176	186	107	113	134	144
5009	161	96	-79.4851	43.7048	203	203	234	234	254	262	160	166	168	168	145	145	165	169	162	164	141	165	186	186	103	103	132	140
5010	210	96	-79.4834	43.7059	201	203	234	258	260	278	152	160	168	172	139	141	169	179	162	164	139	163	182	186	103	107	134	136
5011	211	96	-79.4834	43.7059	205	209	236	238	254	272	156	162	168	170	141	143	171	171	164	164	153	155	186	186	103	147	132	132
5012	161	96	-79.4834	43.7059	195	203	234	234	254	262	160	166	168	168	145	145	165	167	162	164	141	165	186	186	103	113	132	140
5013	212	96	-79.4834	43.7059	201	205	234	236	260	270	164	164	168	170	141	145	167	169	162	164	153	153	186	186	105	115	132	140
5014	161	96	-79.4834	43.7059	203	203	234	234	254	262	160	166	168	168	145	147	165	167	162	164	165	165	186	186	103	103	132	140
5015	213	95	-79.5022	43.7075	209	211	234	248	254	258	158	160	168	170	117	143	169	173	164	164	147	159	186	186	107	111	140	150
5016	214	95	-79.5022	43.7075	197	201	234	240	260	262	158	158	170	170	145	145	167	169	162	164	149	153	186	186	105	105	134	138
5017	150	95	-79.5021	43.7065	201	205	234	238	254	284	160	168	166	172	143	151	169	171	164	164	147	167	186	186	105	109	132	132
5018	215	118	-79.416	43.714	201	203	234	246	264	264	N/A	N/A	168	168	N/A	N/A	167	171	162	164	N/A	N/A	170	186	N/A	N/A	134	134
5019	216	118	-79.416	43.714	195	209	246	248	262	268	160	162	168	174	141	149	171	177	166	168	157	159	170	186	107	125	136	144
5020	217	118	-79.4159	43.7142	203	211	234	246	262	262	158	160	168	180	139	141	167	167	162	164	159	169	186	188	99	99	132	132
5021	218	118	-79.4159	43.7142	187	207	232	236	262	270	156	166	170	170	139	141	165	167	162	166	161	171	186	186	103	107	132	140
5022	219	118	-79.4159	43.7142	203	203	234	236	268	268	152	170	168	170	145	151	167	171	162	164	153	157	186	186	99	105	132	132
5023	217	118	-79.4119	43.7144	203	211	236	246	262	262	156	160	168	180	141	149	167	169	162	164	147	169	186	186	99	99	132	146
5024	220	118	-79.4116	43.7148	203	203	234	246	258	264	162	170	168	168	141	151	175	175	164	164	153	155	186	186	101	111	134	138
5025	216	118	-79.4181	43.7172	195	195	246	248	262	268	160	162	168	168	141	149	171	173	162	166	157	159	170	186	103	125	134	144
5026	221	118	-79.4181	43.7172	203	213	236	248	266	268	158	162	168	170	141	141	167	169	164	166	141	157	170	186	101	111	136	144
5027	222	117	-79.4358	43.7071	201	201	234	250	260	266	158	162	170	172	147	151	167	175	162	164	149	169	186	186	105	107	138	148
5028	223	117	-79.4358	43.7071	195	205	236	236	250	284	156	158	168	170	145	147	169	171	164	164	159	167	176	186	N/A	N/A	134	138
5029	224	116	-79.4409	43.7039	201	203	234	256	276	276	162	168	166	168	139	147	163	179	162	168	163	165	170	186	103	113	132	138
5030	225	116	-79.439	43.7045	203	209	236	246	266	280	158	160	166	168	145	147	167	167	164	164	145	159	186	186	105	111	134	136
5031	226	116	-79.439	43.7045	195	203	236	240	254	268	158	164	168	182	145	147	167	171	162	164	159	161	170	186	97	103	134	146
5032	225	116	-79.439	43.7045	203	209	236	246	266	280	158	160	166	168	145	147	167	167	164	164	145	159	186	186	103	105	136	138
5033	227	116	-79.439	43.7045	201	203	246	250	260	270	162	162	166	168	141	149	167	175	164	164	153	169	170	186	105	109	132	138
5034	228	116	-79.439	43.7045	203	209	234	244	258	262	156	164	168	168	139	141	169	169	162	164	141	155	186	186	101	113	132	138
5035	229	117	-79.4358	43.7071	203	203	N/A	N/A	258	260	N/A	N/A	168	168	141	147	167	175	162	164	159	159	176	186	N/A	N/A	132	132
5036	230	117	-79.4358	43.7071	203	207	236	240	254	254	160	172	168	168	145	145	165	179	164	166	149	153	186	186	107	107	136	146
5037	231	119	-79.3892	43.7189	195	195	234	236	266	296	156	166	168	170	143	147	167	171	164	166	147	151	186	188	99	111	132	134
5038	232	119	-79.3892	43.7189	201	207	236	238	264	270	162	164	168	172	143	147	169	171	164	164	145	179	186	186	103	111	132	132
5039	233	119	-79.3892	43.7189	195	203	234	248	268	278	160	160	164	170	143	147	169	171	162	164	159	163	170	186	99	103	134	134
5040	234	119	-79.3892	43.7189	195	203	234	248	262	268	160	162	170	170	143	151	169	171	164	164	151	161	172	186	105	107	132	146
5041	235	119	-79.3892	43.7189	195	203	234	236	254	280	158	160	168	168	143	149	171	173	164	168	139	155	170	186	107	109	132	134
5042	236	119	-79.3892	43.7189	201	203	234	236	266	268	156	162	168	170	147	151	165	169	162	164	151	153	182	186	105	109	132	136
5043	237	119	-79.3892	43.7189	205	211	236	236	264	276	156	160	170	172	141	147	169	171	166	168	153	161	176	186	111	115	134	138
5044	238	119	-79.3892	43.7189	187	203	234	234	262	262	166	168	170	182	141	151	169	171	162	166	151	173	186	186	103	111	136	146
5045	239	119	-79.3892	43.7189	203	209	246	246	258	262	162	168	168	168	145	147	167	171	162	164	151	167	170	170	101	125	132	136
5046	240	119	-79.39	43.7185	195	211	234	234	260	270	158	160	168	168	145	147	167	173	162	162	149	165	170	186	99	103	130	146
5047	241	119	-79.3892	43.7189	187	195	234	236	262	276	160	162	168	170	141	147	173	179	164	164	141	157	170	186	101	107	132	146
5048	242	119	-79.3892	43.7189	203	211	234	236	260	266	160	166	168	174	145	147	169	171	164	164	153	173	186	186	103	107	132	136
5049	240	119	-79.39	43.7185	195	211	234	234	264	270	158	168	168	168	145	147	167	173	162	162	149	165	170	186	103	113	134	146
5050	243	119	-79.3904	43.7185	203	205	236	236	260	266	156	162	166	168	147	147	165	167	164	164	153	155	186	186	109	117	132	136
5051	244	119	-79.39	43.7185	203	217	234	240	262	268	160	170	166	168	143	145	169	179	162	164	153	155	186	186	105	107	134	150
5052	240	119	-79.391	43.7191	203	211	234	236	264	270	158	160	168	168	145	147	167	173	162	162	157	165	170	186	99	103	134	146
5053	240	119	-79.3919	43.7188	195	211	234	236	264	270	158	160	168	168	143	147	167	173	162	162	149	165	170	186	103	113	134	146
5054	245	119	-79.3918	43.7188	205	209	234	240	262	264	158	162	168	170	145	149	165	167	164	164	153	171	186	186	105	107	134	134
5056	239	119	-79.3892	43.7189	207	209	246	246	258	262	162	168	168	172	143	147	167	171	162	164	151	157	170	176	N/A	N/A	132	136
5057	240	119	-79.3918	43.7188	203	211	234	234	260	270	158	168	168	168	121	147	167	173	162	162	157	165	170	186	103	113	130	146
5058	246	126	-79.2755	43.7408	201	201	234	236	266	268	162	166	172	174	147	149	167	179	164	164	151	161	186	186	101	105	132	132
5059	247	126	-79.2774	43.7418	201	203	234	254	266	280	162	164	168	170	149	155	169	175	164	170	153	159	186	186	103	107	132	134
5060	248	126	-79.2784	43.7419	203	203	242	248	270	280	160	164	168	170	147	147	169	169	164	164	147	157	186	188	105	111	132	132
5061	249	126	-79.278	43.7415	195	203	234	236	258	264	160	166	168	168	143	155	167	171	164	166	153	155	186	186	101	109	132	138
5062	250	126	-79.2785	43.7422	201	201	234	238	262	266	164	174	168	168	141	141	169	171	160	162	147	151	186	186	107	109	138	146
5063	251	126	-79.2795	43.7397	195	203	238	242	258	262	172	174	168	168	145	145	171	173	162	164	151	161	186	186	105	107	130	134
5064	252	126	-79.2794	43.7396	195	221	236	246	254	258	156	160	168	172	143	151	169	169	164	168	153	167	186	186	99	117	134	146
5065	253	126	-79.2791	43.7398	201	203	236	258	256	270	166	170	168	168	141	147	167	169	162	162	153	167	186	186	103	105	132	134
5066	254	126	-79.2788	43.74	195	201	234	236	258	260	166	166	170	174	145	151	171	179	164	166	147	161	170	186	99	115	132	132
5067	255	126	-79.2776	43.7404	195	213	236	236	272	274	160	160	168	170	141	143	169	169	162	162	155	165	170	186	103	105	134	138
5068	256	126	-79.2792	43.742	201	201	234	236	264	266	164	176	168	170	141	147	169	173	164	164	153	155	186	188	N/A	N/A	132	146
5069	257	126	-79.2759	43.7407	191	201	238	242	260	264	160	164	170	176	145	147	169	169	162	162	153	159	186	186	103	105	132	134
5070	258	126	-79.2755	43.7408	203	207	234	246	264	266	158	164	168	168	147	151	167	169	164	164	153	171	186	186	99	117	132	138
5071	259	106	-79.3079	43.7467	203	205	242	244	254	264	156	160	168	170	141	147	169	171	162	166	157	157	186	186	103	113	132	134
5072	260	106	-79.3078	43.7472	201	203	234	238	280	300	152	160	168	170	145	149	167	169	162	164	143	159	170	170	103	105	134	136
5073	261	106	-79.3078	43.7468	195	203	234	234	264	264	160	166	168	168	143	145	169	175	164	166	153	157	176	186	101	103	132	136
5074	262	106	-79.3074	43.7474	203	205	234	236	252	258	158	158	168	168	149	149	175	179	162	164	163	167	186	196	105	113	136	144
5075	263	105	-79.3294	43.739	197	205	234	236	254	266	158	160	168	170	141	151	167	173	164	164	151	163	170	186	101	105	132	132
5076	264	105	-79.3294	43.7389	201	201	234	236	262	268	152	164	168	172	145	147	169	175	166	166	153	159	186	186	105	107	132	134
5077	265	105	-79.3294	43.7389	203	207	234	254	264	268	158	164	168	180	139	141	167	169	162	164	149	155	170	186	109	113	132	148
5078	266	105	-79.3294	43.739	201	203	234	248	260	268	152	164	168	170	143	145	171	173	164	168	161	173	170	170	105	115	132	132
5079	267	123	-79.3333	43.734	203	211	234	240	262	264	156	164	170	172	145	147	169	175	164	164	153	165	176	188	103	105	134	134
5080	268	123	-79.3333	43.734	195	203	234	238	252	266	164	166	166	170	147	147	169	171	164	164	155	157	186	188	103	103	132	142
5081	269	105	-79.3217	43.7409	195	203	234	238	264	266	160	166	166	168	141	147	169	171	162	164	147	163	170	186	101	101	132	132
5082	267	105	-79.3217	43.7408	203	211	234	240	262	264	156	164	170	172	145	147	169	169	164	164	165	165	186	188	105	109	134	134
5083	270	105	-79.3217	43.741	195	225	234	258	260	270	154	166	168	168	117	141	167	167	162	166	147	151	186	186	101	109	132	136
5084	271	104	-79.3539	43.7333	205	207	236	248	266	268	158	164	172	174	141	149	169	171	162	166	155	155	170	186	101	105	132	136
5085	272	104	-79.3539	43.7333	203	205	234	236	254	268	158	162	168	168	141	151	169	169	164	164	153	153	170	186	103	107	130	134
5086	272	104	-79.3539	43.7333	203	205	234	246	254	264	158	162	168	168	147	151	169	169	164	164	153	169	170	186	107	107	130	134
5087	273	104	-79.3539	43.7333	201	211	236	248	262	262	166	168	168	168	141	141	169	171	162	166	139	153	186	186	111	111	132	132
5088	274	121	-79.3625	43.721	201	207	234	234	254	274	162	164	168	170	141	143	167	175	162	166	149	189	186	186	101	107	132	136
5089	275	103	-79.3574	43.7342	195	203	236	246	254	270	160	160	168	170	145	149	167	169	164	166	141	171	186	186	111	111	136	138
5090	276	103	-79.3574	43.7342	201	205	234	238	262	264	164	176	168	168	147	151	169	175	162	164	157	169	186	186	111	115	132	136
5091	215	103	-79.3574	43.734	201	203	234	246	264	264	N/A	N/A	168	168	N/A	N/A	167	171	162	164	149	161	170	186	107	115	134	134
5092	277	103	-79.3574	43.7342	195	203	234	234	254	266	158	162	168	170	149	155	167	167	162	164	153	165	186	186	103	113	142	146
5094	272	103	-79.3576	43.734	203	205	234	236	254	268	158	162	168	168	141	151	167	169	164	166	153	153	170	186	107	107	130	134
5095	278	103	-79.3576	43.734	195	203	234	236	254	258	156	162	168	168	141	145	167	169	164	166	141	155	176	186	103	111	140	146
5096	279	103	-79.3576	43.734	195	197	236	238	258	282	162	168	170	172	151	151	167	169	162	162	149	165	186	186	107	109	136	146
5097	278	103	-79.3576	43.734	195	203	234	236	254	258	156	158	168	170	141	145	167	167	162	164	141	155	176	186	103	111	138	146
5098	272	103	-79.3576	43.7339	203	205	234	246	254	264	158	162	168	168	141	151	167	169	164	166	153	153	170	186	103	107	130	134
5099	215	103	-79.3576	43.7339	201	203	234	246	264	264	N/A	N/A	168	168	N/A	N/A	167	171	162	164	159	161	170	186	107	115	134	134
5100	276	103	-79.3576	43.7339	195	205	234	250	260	262	154	176	168	168	147	151	169	175	164	164	157	169	186	186	111	115	136	138
5101	280	103	-79.3576	43.7339	203	203	236	246	272	288	156	162	168	168	141	143	167	167	164	164	153	155	186	186	105	117	134	150
5102	272	103	-79.3576	43.7339	203	205	234	236	254	264	158	162	168	168	141	151	167	169	164	166	153	153	170	186	103	107	130	134
5103	278	103	-79.3577	43.734	195	203	234	236	254	258	156	158	168	168	145	153	167	167	162	164	155	157	176	186	103	111	138	146
5104	276	103	-79.3577	43.734	201	205	234	250	260	262	164	176	168	168	147	151	169	175	162	164	157	169	186	186	115	115	136	138
5105	281	103	-79.3579	43.734	203	207	228	234	260	266	158	158	168	172	139	145	169	169	162	166	151	177	170	186	103	105	132	136
5106	275	103	-79.358	43.7338	195	203	236	236	254	270	160	160	170	170	141	145	167	169	164	166	141	171	186	186	103	111	136	138
5107	280	103	-79.3561	43.7346	203	203	236	240	272	288	156	156	168	168	141	145	167	167	164	166	151	153	186	186	105	117	134	150
5108	282	103	-79.3561	43.7346	195	203	236	236	256	260	154	168	168	168	149	149	171	173	164	164	161	169	186	186	103	109	134	142
5109	283	103	-79.3561	43.7346	203	211	234	236	254	266	160	160	168	168	141	141	167	169	164	164	N/A	N/A	170	186	103	103	136	144
5110	284	103	-79.3585	43.7337	203	211	234	234	264	266	156	164	168	170	147	147	169	175	162	164	161	167	186	186	113	115	130	134
5111	285	103	-79.3585	43.7337	203	205	236	244	254	258	158	162	168	170	141	147	169	169	164	164	153	167	186	186	107	109	132	142
5112	286	103	-79.3584	43.7335	207	207	238	242	258	268	160	166	168	170	141	153	167	175	162	162	159	161	186	186	105	113	132	136
5113	275	103	-79.3584	43.7335	191	195	236	236	270	296	160	160	170	170	141	145	167	167	164	166	153	173	186	186	111	111	136	144
6000	287	128	-79.5379	43.6751	199	203	234	234	262	266	160	166	168	168	141	145	167	169	162	164	151	157	170	186	105	109	134	138
6001	288	130	-79.5071	43.6788	195	207	234	234	268	272	158	158	168	172	139	147	169	169	162	164	153	171	186	186	101	113	134	136
6002	289	130	-79.5072	43.6784	203	203	236	236	260	260	158	166	168	172	141	147	167	169	162	164	147	155	186	186	107	111	132	138
6003	290	130	-79.5072	43.6784	201	203	238	244	260	268	164	176	168	170	145	147	167	171	162	164	157	175	186	188	103	115	136	146
6005	291	130	-79.5075	43.6785	201	203	236	236	264	266	156	166	170	182	141	149	169	175	162	164	139	157	186	186	109	113	132	132
6006	292	130	-79.5075	43.6785	195	195	236	246	262	266	158	162	168	170	143	151	167	179	164	164	159	161	186	186	105	109	138	146
6007	293	130	-79.5075	43.6785	201	203	234	238	254	276	158	164	168	168	141	149	169	175	164	164	139	157	186	202	107	111	132	136
6008	294	130	-79.5075	43.6785	203	203	234	234	N/A	N/A	154	174	168	172	141	147	171	179	164	164	155	167	188	196	103	105	134	134
6009	295	130	-79.516	43.6708	191	203	236	248	254	286	162	168	168	170	143	149	167	175	164	166	149	161	170	186	103	109	132	132
6010	296	130	-79.5159	43.672	195	197	236	248	250	254	158	164	168	170	141	147	169	169	164	164	143	147	186	188	99	99	132	132
6012	297	130	-79.5158	43.6718	201	203	236	264	272	286	158	158	170	170	139	143	167	175	164	164	159	171	186	186	105	107	132	134
6013	298	130	-79.5158	43.6718	191	201	234	236	254	262	156	160	168	170	147	149	169	171	164	164	159	161	186	186	103	107	132	134
6014	299	130	-79.516	43.6718	203	207	234	236	264	266	158	164	168	170	141	147	167	171	162	162	151	157	186	186	107	109	132	136
6015	292	130	-79.516	43.6718	195	203	234	236	262	266	156	158	168	170	139	143	167	179	164	164	159	161	170	186	105	109	138	150
6016	290	130	-79.5071	43.6788	195	203	236	244	266	268	160	164	168	170	145	147	167	171	164	164	157	169	186	186	105	115	132	136
6017	300	112	-79.5062	43.6871	205	211	234	250	268	268	156	166	168	168	117	147	167	169	162	164	151	169	170	176	105	109	130	160
6019	301	150	-79.4624	43.6757	209	221	236	250	254	260	156	170	172	180	121	145	167	169	162	164	151	153	186	186	103	103	132	146
6020	302	133	-79.4562	43.6826	201	203	234	236	266	270	160	164	168	172	141	149	169	169	162	166	153	157	186	186	101	103	134	136
6021	302	133	-79.4562	43.6826	201	203	234	236	266	270	160	164	168	172	141	147	169	169	162	166	139	157	186	186	103	103	132	134
6022	303	133	-79.4584	43.684	195	203	234	236	256	264	158	162	168	168	145	145	167	167	162	164	157	169	186	186	103	105	132	134
6023	304	133	-79.4584	43.684	201	201	234	236	266	268	162	168	172	172	141	145	169	171	164	164	143	175	186	186	101	107	134	134
6024	305	133	-79.4589	43.6847	203	203	234	238	258	264	158	158	168	176	119	151	169	171	164	166	159	165	170	186	111	119	134	152
6025	306	133	-79.4589	43.6847	203	207	236	246	260	266	152	170	168	168	147	155	169	179	164	166	155	161	176	186	99	111	134	134
6026	307	132	-79.4782	43.6908	191	201	236	240	260	268	160	164	170	170	147	149	167	171	166	166	157	161	170	176	105	125	134	136
6027	211	114	-79.4809	43.6927	205	205	N/A	N/A	254	282	N/A	N/A	N/A	N/A	141	143	171	171	164	164	153	155	186	186	103	105	132	142
6028	308	134	-79.4479	43.6927	N/A	N/A	N/A	N/A	268	282	N/A	N/A	N/A	N/A	139	139	171	171	164	164	157	159	186	206	N/A	N/A	134	138
6029	309	134	-79.4472	43.6929	201	205	240	240	236	274	156	162	168	168	145	147	167	173	162	164	151	171	186	186	99	113	132	148
6030	310	134	-79.448	43.6921	195	203	234	236	262	270	152	156	168	170	145	145	165	169	162	164	151	157	176	186	105	107	132	134
6031	311	134	-79.4483	43.6924	201	203	236	236	254	264	164	164	168	182	141	149	169	171	162	162	149	181	186	186	103	111	132	146
6032	312	134	-79.4466	43.691	201	203	236	242	260	268	158	166	170	172	145	147	167	179	164	164	151	155	176	186	105	107	132	162
6033	313	153	-79.4191	43.69	201	205	236	236	254	262	160	162	168	170	141	145	167	167	164	164	153	175	186	188	105	109	134	144
6034	314	153	-79.4183	43.6894	195	201	232	238	260	268	158	162	168	172	141	145	167	169	162	164	153	155	186	186	103	111	134	134
6035	315	153	-79.4183	43.6894	203	211	236	258	258	266	158	168	170	170	143	145	169	175	164	164	139	143	176	186	117	117	132	146
6036	316	153	-79.4182	43.6897	195	205	240	256	254	268	156	162	170	170	145	147	167	171	162	164	153	155	186	186	99	109	132	134
6037	317	153	-79.4197	43.69	203	203	228	234	260	260	158	166	168	170	145	153	171	175	162	164	147	161	186	186	103	109	132	138
6039	318	153	-79.4202	43.6905	201	207	236	242	258	260	162	166	166	168	141	145	169	175	164	164	157	159	170	186	103	111	134	146
6040	314	153	-79.4204	43.6901	195	201	232	236	260	268	158	158	168	172	145	145	167	173	162	164	153	155	186	186	103	107	134	134
6041	319	153	-79.4204	43.6901	205	205	236	236	266	274	162	164	168	172	139	141	169	175	162	166	157	163	186	186	103	107	132	142
6042	320	153	-79.4204	43.6901	205	205	236	246	252	260	162	162	168	168	139	145	167	175	162	164	147	157	170	186	105	109	134	144
6043	321	135	-79.4224	43.6902	203	209	234	234	256	282	158	164	168	168	145	147	171	177	162	166	147	153	176	186	103	109	136	142
6044	319	135	-79.4224	43.6902	205	205	236	242	268	274	162	166	168	172	139	141	169	175	162	166	157	163	186	186	103	107	132	142
6045	322	136	-79.4044	43.701	195	195	244	250	254	258	162	164	168	170	143	145	167	171	162	164	143	157	186	186	103	103	130	132
6047	323	136	-79.4047	43.7014	203	203	228	234	262	262	162	166	168	170	143	151	163	173	162	164	169	171	186	188	101	107	132	140
6048	324	136	-79.4047	43.7014	187	203	236	248	266	282	154	170	168	170	143	149	171	175	162	164	139	165	186	186	107	109	132	134
6049	325	118	-79.4047	43.7089	201	207	240	254	266	268	162	162	168	170	143	151	173	173	162	164	149	153	186	186	105	105	132	136
6050	326	118	-79.4047	43.7089	203	205	234	236	268	274	156	158	168	168	139	145	167	171	164	164	141	169	186	186	105	105	136	140
6051	327	118	-79.4047	43.7089	203	203	236	238	274	276	160	170	166	168	143	149	171	177	162	164	153	171	170	170	101	103	140	146
6052	328	118	-79.4047	43.7089	205	211	234	246	268	270	162	164	168	168	147	147	167	167	162	166	147	165	170	186	99	109	138	146
6053	329	118	-79.4047	43.7089	201	203	234	236	268	276	162	164	168	168	151	155	167	171	162	164	141	147	186	186	103	105	132	136
6054	329	118	-79.4047	43.7089	201	205	234	236	268	268	152	162	168	168	151	155	167	171	162	164	141	147	186	186	103	105	132	136
6055	330	118	-79.4047	43.7089	197	201	232	236	260	264	156	162	168	168	141	147	167	173	164	164	153	157	186	186	105	105	134	146
6057	331	118	-79.4047	43.7089	195	203	242	246	256	298	160	160	168	168	141	143	167	173	162	164	143	153	170	186	101	105	134	146
6058	329	118	-79.4047	43.7089	201	203	234	236	268	276	152	162	168	168	151	155	167	167	162	164	141	147	170	186	103	109	136	136
6059	329	118	-79.4047	43.7089	201	205	234	236	268	268	162	164	168	168	151	155	167	167	162	164	141	147	170	186	103	105	136	136
6060	332	118	-79.4047	43.7089	203	207	234	256	258	280	158	164	168	168	143	153	169	179	162	162	141	159	186	186	105	107	132	134
6061	333	136	-79.4049	43.7063	195	203	234	244	258	282	160	160	170	172	143	143	167	169	162	164	153	161	170	186	109	109	136	146
6062	334	136	-79.3999	43.6961	195	201	236	242	262	266	162	168	168	168	143	149	169	171	162	164	159	161	186	186	101	105	136	136
6063	335	155	-79.3949	43.6959	195	207	234	236	256	258	160	164	168	168	147	151	171	173	164	164	155	161	186	186	111	115	134	146
6064	336	155	-79.3949	43.6959	209	211	234	248	256	266	160	164	172	180	141	147	169	171	164	164	151	151	186	186	105	117	132	138
6066	336	155	-79.3949	43.6959	209	211	234	248	256	266	160	164	168	180	147	149	169	171	164	164	151	161	186	186	105	105	132	138
6067	337	138	-79.3716	43.7108	195	203	234	236	256	264	162	166	168	168	145	147	169	171	164	164	161	167	186	186	107	115	132	148
6068	338	138	-79.367	43.7056	201	209	236	244	254	264	162	166	168	168	139	149	169	169	162	164	153	161	186	186	107	111	134	134
6069	339	138	-79.367	43.7056	195	203	234	236	268	270	158	162	168	180	139	143	167	167	166	166	153	161	176	186	105	107	134	136
6070	338	138	-79.3655	43.705	207	209	236	236	260	264	158	162	168	168	139	141	167	169	164	164	151	153	186	186	107	111	134	162
6071	340	138	-79.3642	43.7071	203	205	234	236	262	268	156	162	168	180	145	151	167	177	164	164	153	155	186	186	105	105	132	132
6072	341	138	-79.3642	43.7071	201	201	232	234	252	260	162	164	166	168	147	149	167	171	164	164	145	153	170	186	101	115	132	134
6073	342	138	-79.3642	43.7071	195	203	232	234	260	274	162	164	168	172	139	151	171	171	164	166	151	163	186	202	107	111	132	136
6074	343	138	-79.3642	43.7071	195	209	234	236	272	282	152	158	168	168	141	147	167	177	164	164	139	157	176	182	103	115	134	136
6075	344	158	-79.3404	43.7035	203	211	236	236	260	276	158	160	168	170	141	145	169	169	164	166	157	171	186	186	101	103	134	134
6076	345	158	-79.3342	43.7026	197	207	236	244	250	272	160	168	170	170	139	145	167	167	162	166	161	175	170	170	107	107	132	136
6077	346	158	-79.3344	43.7025	201	203	236	240	264	266	158	160	168	170	145	149	167	171	162	164	153	157	170	186	103	105	132	132
6078	347	158	-79.3338	43.7026	203	207	234	234	260	270	156	170	168	170	145	151	169	171	162	164	161	165	186	186	107	109	132	136
6079	348	158	-79.3338	43.7026	201	205	236	236	254	254	158	168	170	172	141	145	167	169	166	170	153	175	170	186	109	113	132	134
6080	347	158	-79.3338	43.7026	203	203	234	236	260	270	160	170	168	170	145	151	167	169	162	164	161	165	186	188	109	119	132	132
6081	346	158	-79.3338	43.7026	201	203	236	240	254	266	158	160	168	174	145	145	167	171	164	166	141	153	170	186	103	105	132	132
6082	349	158	-79.3338	43.7026	203	205	234	234	264	264	162	170	168	168	141	141	171	171	164	166	141	153	170	186	105	109	132	132
6083	350	158	-79.3344	43.7026	203	203	234	236	262	264	158	166	168	168	141	145	167	175	162	166	143	149	186	186	101	101	130	132
6084	351	158	-79.3344	43.7026	201	203	236	252	254	262	158	162	168	168	153	155	167	173	164	164	147	163	170	186	101	113	132	132
6085	352	157	-79.3421	43.7011	195	215	234	236	256	272	160	162	168	170	141	149	167	169	164	164	155	161	186	188	103	107	138	138
6086	353	140	-79.3411	43.7134	203	203	234	234	262	264	158	164	168	172	143	143	169	169	162	164	153	155	170	186	113	115	134	134
6087	354	140	-79.3434	43.7145	191	209	234	234	258	274	160	166	168	172	147	149	173	179	162	164	139	153	186	186	101	113	134	134
6088	354	140	-79.3434	43.7145	203	207	232	234	258	274	160	166	168	168	141	147	171	179	162	164	153	159	186	186	101	113	134	134
6089	355	140	-79.3449	43.7162	195	207	234	244	266	266	158	162	168	170	141	149	167	167	162	164	155	159	170	186	99	117	132	132
6090	356	140	-79.3449	43.7162	195	205	236	236	262	282	158	160	168	170	139	145	167	167	162	164	151	161	186	186	109	113	134	160
6091	357	140	-79.3449	43.7162	203	203	234	248	262	270	158	162	168	168	145	145	167	171	162	164	153	155	186	186	103	109	132	134
6092	358	140	-79.3469	43.7159	201	211	234	236	264	266	160	164	170	170	149	151	167	175	162	162	151	153	186	204	99	109	134	136
6093	359	140	-79.3478	43.7161	201	203	234	236	254	258	162	168	168	168	143	147	167	171	162	166	147	167	186	186	103	113	134	142
6094	360	140	-79.3475	43.716	201	203	236	248	254	284	160	164	168	172	141	143	169	173	162	164	145	157	170	186	103	115	134	144
6095	338	140	-79.3478	43.7161	201	209	236	244	260	264	162	166	168	168	139	149	169	169	162	164	153	161	186	186	107	111	134	162
6096	361	140	-79.3478	43.7161	203	205	236	256	254	260	158	162	168	170	139	149	171	177	162	164	147	151	186	186	101	105	132	146
6097	362	140	-79.3475	43.716	195	203	234	252	262	280	158	166	168	172	141	145	169	171	164	164	161	171	176	186	101	109	140	144
6098	363	142	-79.3078	43.7264	195	203	236	242	254	254	158	166	168	172	147	155	167	169	162	166	145	153	170	186	103	105	132	146
6099	364	142	-79.3078	43.7263	201	203	234	234	266	276	158	168	168	170	141	147	167	167	164	166	159	169	176	186	107	119	130	146
6100	365	142	-79.3084	43.7272	203	203	236	242	256	260	156	162	168	170	143	145	169	171	164	164	157	159	186	186	103	115	134	148
6101	366	142	-79.3084	43.727	205	207	234	236	264	272	162	162	168	168	141	149	167	167	164	164	151	157	170	186	105	109	132	134
6102	367	142	-79.3069	43.7265	209	211	234	236	272	280	152	162	168	172	147	149	167	169	164	164	149	173	188	188	109	111	132	150
6103	368	142	-79.305	43.7258	195	205	234	248	270	278	160	166	166	168	139	141	167	171	162	164	147	161	170	186	103	111	134	136
6104	369	142	-79.3072	43.7265	203	203	238	244	262	270	158	160	168	172	141	143	165	169	164	164	147	177	170	186	103	103	132	134
6105	370	142	-79.3071	43.7264	203	203	234	238	262	282	150	168	168	168	141	145	169	171	162	164	151	179	186	188	105	111	136	160
6106	371	142	-79.305	43.7259	195	217	236	238	262	262	158	164	168	168	141	145	169	169	164	166	149	155	170	186	99	119	134	136
6107	368	142	-79.308	43.7273	195	205	234	234	270	278	160	166	166	168	139	141	169	171	162	168	147	161	170	186	111	115	134	136
6108	372	142	-79.3084	43.7271	203	211	236	248	262	288	160	162	168	168	143	147	175	175	164	164	151	155	186	186	115	117	132	132
6109	373	142	-79.3084	43.7261	203	205	234	234	258	260	150	156	168	170	147	147	167	169	162	164	157	165	186	186	103	113	134	136
6110	368	142	-79.3084	43.7271	195	205	234	234	270	278	160	170	166	168	141	147	167	171	162	168	147	161	170	186	103	111	134	136
6112	374	178	-79.3018	43.6975	195	195	234	256	256	260	160	162	168	168	141	141	167	177	166	166	141	153	176	186	103	113	132	136
6113	375	142	-79.3084	43.727	195	203	236	238	268	270	160	162	170	170	141	145	175	175	162	162	153	159	170	186	113	117	136	146
6114	376	142	-79.3084	43.7272	205	207	234	236	254	262	160	168	168	172	145	149	169	173	164	166	147	157	186	186	111	111	132	136
7000	377	179	-79.2823	43.7058	197	203	234	236	258	264	158	160	170	172	147	149	169	177	162	166	141	163	170	186	99	99	132	136
7001	378	179	-79.2815	43.7051	195	199	234	238	250	262	160	164	168	180	139	147	169	169	164	166	159	165	186	186	105	107	132	132
7007	379	148	-79.5029	43.6613	203	205	236	248	262	264	162	162	168	168	141	149	167	167	162	166	149	169	170	170	103	107	138	142
7008	380	148	-79.5029	43.6613	201	203	236	236	254	264	158	160	168	168	145	151	169	171	162	164	153	159	170	170	105	107	138	142
7009	381	148	-79.5029	43.6613	201	203	236	236	254	270	160	162	170	172	147	147	165	167	162	166	149	165	170	186	99	109	132	134
7010	382	148	-79.5029	43.6613	199	201	234	236	268	268	160	170	168	168	145	149	169	171	164	164	153	169	186	186	101	103	136	138
7011	383	148	-79.5029	43.6613	197	197	238	242	260	280	160	164	168	168	145	149	167	171	164	170	153	161	182	186	109	117	132	132
7012	384	148	-79.5029	43.6613	203	211	240	246	264	270	160	162	168	168	145	145	167	169	164	166	149	151	186	186	101	111	132	132
7013	385	148	-79.5005	43.6599	201	203	N/A	N/A	268	268	156	160	168	170	145	145	169	171	162	164	151	153	170	186	103	109	132	134
7014	386	148	-79.5005	43.6599	203	207	234	242	254	264	162	170	168	168	151	153	171	171	164	164	153	163	186	186	103	103	132	146
7015	381	148	-79.5005	43.6599	201	203	236	246	254	256	160	162	170	172	147	147	167	169	162	166	149	165	186	186	99	137	134	136
7016	387	148	-79.5005	43.6599	201	203	234	238	254	260	160	164	168	172	139	147	169	169	164	164	153	167	186	186	101	107	130	132
7017	388	148	-79.5005	43.6599	203	207	234	236	266	270	154	160	168	180	147	149	175	179	162	164	149	165	170	186	103	103	134	146
7018	320	149	-79.4825	43.674	191	205	234	236	268	270	158	162	168	168	139	145	167	175	162	164	147	161	182	186	105	109	134	136
7019	389	149	-79.4865	43.6718	203	209	234	236	266	288	162	168	168	172	143	143	169	173	164	168	147	161	186	186	105	109	134	134
7020	390	149	-79.4816	43.6732	195	205	244	246	262	288	148	164	168	168	141	151	167	169	164	164	139	169	170	186	97	105	134	138
7021	391	149	-79.4844	43.6737	203	207	236	236	254	282	152	158	168	180	141	143	167	167	162	166	155	165	186	186	109	115	134	146
7022	392	168	-79.4717	43.6581	203	203	234	238	254	268	158	168	168	170	143	149	169	171	162	164	147	157	186	186	101	107	132	150
7023	393	168	-79.4717	43.6581	203	207	234	266	262	262	154	158	168	168	147	147	167	171	162	162	157	167	186	186	97	99	132	132
7024	394	168	-79.4717	43.6581	203	209	234	264	270	274	166	170	168	168	151	151	167	175	162	166	143	149	186	186	103	105	134	140
7025	395	133	-79.4518	43.6852	195	203	236	238	254	262	152	162	168	172	145	151	167	173	164	166	153	155	186	188	109	111	130	138
7026	395	133	-79.4518	43.6852	195	203	236	238	254	262	152	158	168	172	145	151	171	173	164	166	153	155	186	186	109	111	132	138
7027	395	133	-79.4518	43.6852	195	203	236	238	254	262	152	162	170	172	145	151	167	173	164	166	153	155	186	188	109	111	130	138
7028	395	133	-79.4518	43.6852	195	209	236	238	262	298	152	158	168	172	145	147	171	173	164	166	153	155	186	188	105	111	132	138
7029	396	151	-79.4461	43.6747	203	203	234	242	262	266	156	162	168	170	141	141	175	175	162	164	151	151	186	188	103	107	132	138
7030	397	155	-79.3874	43.6865	203	205	236	236	262	266	162	164	168	170	143	149	179	181	164	164	153	161	186	186	105	109	132	134
7031	398	155	-79.3874	43.6865	203	207	234	246	254	274	158	164	168	170	151	151	171	171	162	164	145	155	186	186	103	115	132	134
7032	399	155	-79.3873	43.6863	203	209	232	234	260	266	160	162	170	170	147	151	163	167	162	164	153	159	186	186	111	113	130	132
7033	397	155	-79.3881	43.6871	203	205	234	236	262	266	162	168	168	170	141	143	169	181	162	164	147	161	186	186	105	109	132	134
7034	400	155	-79.3881	43.6871	195	205	244	248	266	268	150	162	168	170	145	147	169	171	162	164	147	169	170	186	101	103	134	134
7035	399	155	-79.3905	43.6867	195	203	234	234	260	266	156	162	170	170	147	151	163	167	162	164	153	159	186	186	111	113	132	132
7036	401	155	-79.3892	43.6871	203	207	234	238	260	270	158	166	168	170	145	147	171	175	164	166	147	153	186	186	111	115	134	136
7037	402	174	-79.3665	43.6861	195	201	232	234	262	266	164	176	168	172	137	153	167	169	162	164	171	175	186	202	99	107	132	148
7038	403	174	-79.3665	43.6861	203	203	236	248	254	288	158	160	168	172	145	147	167	167	164	164	147	161	186	186	103	105	132	132
7039	404	174	-79.3665	43.6861	195	211	236	238	262	266	160	164	170	170	145	149	167	171	164	166	153	159	186	186	105	109	134	150
7040	405	174	-79.3665	43.6861	203	203	236	256	262	264	160	162	166	168	149	151	167	167	162	168	151	159	186	186	93	111	132	134
7041	404	174	-79.3665	43.6861	195	211	236	236	264	266	160	162	170	170	147	149	171	175	162	166	153	159	186	186	107	109	134	150
7042	406	174	-79.3665	43.6861	195	195	234	234	260	266	160	160	168	172	145	151	171	173	164	166	151	171	170	186	103	105	132	148
7043	407	174	-79.3665	43.6863	195	221	234	244	262	284	156	158	168	168	145	155	167	175	162	164	159	169	186	186	101	105	134	146
7044	408	174	-79.3667	43.6866	203	203	234	234	254	282	158	160	168	168	143	147	167	177	162	164	161	161	170	186	101	107	134	148
7045	407	174	-79.3667	43.6866	195	201	234	234	262	284	156	158	168	168	145	155	171	175	164	164	159	169	186	186	101	103	134	134
7046	403	174	-79.3667	43.6866	195	203	236	248	264	288	158	160	168	172	141	147	167	169	162	164	161	161	186	186	103	107	132	136
7047	409	174	-79.3667	43.6866	203	203	234	234	266	268	156	160	168	168	141	147	169	169	162	162	147	163	186	186	105	107	130	136
7048	410	174	-79.3666	43.6868	195	203	234	236	254	266	156	162	168	168	139	153	169	169	162	164	153	153	186	186	105	115	132	134
7049	350	158	-79.3269	43.7003	203	209	234	236	262	264	158	166	168	168	143	145	167	167	162	166	143	149	170	186	101	101	130	132
7050	411	158	-79.3271	43.7012	201	205	234	234	266	274	166	176	168	172	143	153	171	177	164	164	155	157	186	186	101	117	132	146
7051	412	158	-79.3269	43.7009	201	203	234	258	258	278	160	160	170	170	147	149	171	171	164	164	155	169	170	170	107	109	132	134
7052	413	158	-79.3269	43.7009	195	203	236	246	260	286	156	164	168	172	141	141	167	167	164	166	147	155	186	186	99	107	134	136
7053	414	158	-79.3269	43.7011	195	209	234	236	262	262	158	168	168	172	141	141	167	171	164	164	139	167	186	186	107	111	132	134
7054	415	158	-79.3269	43.7011	195	205	234	236	254	270	158	160	168	170	145	145	167	169	164	164	147	151	170	188	101	105	132	134
7055	416	158	-79.3269	43.7009	195	203	234	248	258	266	152	158	168	172	141	147	167	175	162	164	153	159	186	196	109	111	136	138
7056	417	159	-79.3158	43.7006	201	201	236	236	264	266	158	160	168	180	121	141	167	169	166	170	151	157	186	186	103	113	134	138
7057	418	159	-79.3158	43.7006	203	203	234	236	268	282	164	166	168	170	141	149	167	171	162	164	139	151	186	186	105	113	132	134
7058	419	159	-79.3158	43.7006	195	201	234	246	262	266	166	174	168	170	139	147	169	175	164	164	155	155	186	186	N/A	N/A	132	132
7059	420	159	-79.3158	43.7006	203	207	234	246	260	278	160	160	168	170	145	147	167	167	162	164	161	161	186	186	103	113	136	148
7060	417	159	-79.3158	43.7006	201	201	236	236	260	266	158	160	168	170	121	143	167	169	164	170	151	157	186	186	107	113	132	134
7061	421	159	-79.3187	43.7017	191	203	234	238	254	274	156	160	168	170	143	147	169	175	164	164	153	165	186	186	103	113	134	134
7062	422	159	-79.319	43.7017	199	203	236	238	268	280	162	170	168	170	151	173	169	171	164	166	153	159	170	186	109	115	130	146
7063	423	159	-79.3187	43.7017	203	209	236	236	256	266	166	168	168	168	145	147	169	171	164	164	153	153	170	186	113	125	132	140
7064	424	159	-79.3181	43.701	203	205	234	238	260	274	156	160	168	168	147	151	167	171	164	164	149	159	170	186	103	113	136	138
7065	425	159	-79.3188	43.7016	207	221	234	234	268	282	158	160	168	168	143	147	169	169	166	168	157	159	186	186	105	113	132	148
8000	426	166	-79.4932	43.6479	195	207	234	236	266	274	156	164	168	168	139	149	167	169	164	164	151	165	186	186	103	111	132	134
8001	386	166	-79.4932	43.6479	203	207	234	242	254	264	162	170	168	168	151	153	171	171	164	168	153	153	186	186	103	103	132	146
8002	427	184	-79.4934	43.6461	191	209	234	242	254	260	156	158	168	168	141	143	169	173	162	166	159	169	186	186	99	111	132	136
8003	428	184	-79.4935	43.6461	205	207	234	236	266	270	158	166	168	176	143	145	169	175	162	164	159	159	170	186	103	107	136	140
8004	429	184	-79.4938	43.6463	205	207	234	244	270	270	168	168	168	172	143	147	171	179	164	164	153	175	186	186	101	119	134	134
8006	430	186	-79.4658	43.646	201	203	236	246	264	274	156	158	168	172	143	151	171	171	164	166	147	169	186	186	99	109	132	134
8007	431	186	-79.4658	43.646	195	201	236	244	262	268	152	158	168	168	143	149	167	169	162	164	155	163	170	186	119	147	132	134
8008	432	186	-79.4662	43.6459	201	209	234	234	268	270	158	166	170	170	141	141	169	171	162	164	139	141	170	186	107	111	130	140
8009	433	186	-79.4667	43.6464	203	211	234	242	262	262	164	170	168	168	151	153	167	167	164	164	153	161	186	186	105	111	132	136
8010	434	186	-79.4675	43.6465	195	197	236	242	260	268	158	162	168	168	141	145	167	167	164	164	151	157	186	186	105	105	134	148
8011	434	186	-79.4674	43.6467	191	197	236	242	258	260	162	162	168	168	141	143	167	167	164	164	151	157	170	186	101	105	134	148
8012	435	186	-79.4674	43.6467	203	207	234	244	266	268	162	164	168	168	147	149	167	167	162	162	155	161	182	186	105	107	134	148
8013	436	186	-79.4674	43.6467	195	201	228	236	254	258	158	162	168	172	151	151	167	169	162	162	139	187	170	186	103	105	134	134
8014	434	186	-79.4675	43.6468	191	197	236	242	258	260	158	162	168	168	141	145	167	167	162	164	151	157	170	186	101	105	136	148
8015	437	186	-79.4675	43.6468	195	201	236	238	254	258	162	164	168	168	141	147	167	171	164	164	147	167	186	186	99	109	132	134
8016	438	186	-79.4675	43.6467	203	203	234	242	254	274	154	166	168	170	141	143	169	175	162	164	155	155	170	186	107	107	134	142
8017	434	186	-79.4675	43.6467	195	197	236	242	260	268	158	162	168	168	141	145	167	167	164	164	151	157	186	186	101	105	136	148
8018	439	186	-79.4675	43.6467	195	195	236	236	256	290	156	162	168	170	141	151	169	173	162	162	153	161	170	186	107	113	134	146
8019	440	186	-79.4675	43.6473	203	205	236	238	264	268	160	162	172	180	139	143	167	169	164	166	153	165	186	186	103	105	132	136
8020	441	186	-79.4675	43.6473	205	207	236	242	262	268	160	166	168	170	143	147	169	171	162	164	151	151	186	186	109	119	134	138
8021	442	186	-79.4675	43.6479	203	213	234	246	262	264	152	168	168	168	141	145	167	169	162	164	149	155	186	186	101	103	132	134
8022	443	186	-79.4675	43.6479	187	203	236	258	260	266	162	166	166	168	139	145	169	173	162	164	155	173	186	186	107	115	132	144
8023	444	186	-79.4667	43.6464	195	203	234	234	260	264	156	162	168	170	141	147	167	179	162	164	153	177	186	186	101	105	132	134
8024	445	204	-79.4609	43.6405	201	205	234	234	262	268	158	164	172	172	141	151	169	179	164	166	159	171	186	186	103	111	132	136
8025	445	204	-79.4606	43.6407	201	223	234	234	260	268	158	164	168	172	147	151	169	179	164	166	153	159	186	186	103	111	132	136
8026	446	204	-79.4606	43.6407	203	203	236	246	264	266	158	162	168	168	139	141	169	169	162	166	171	179	186	186	103	107	134	134
8027	447	186	-79.4645	43.6435	201	201	234	234	254	258	158	166	168	168	147	149	169	169	162	164	139	153	170	186	103	105	136	138
8028	447	186	-79.4645	43.6435	201	201	234	234	254	258	158	158	168	168	147	149	169	175	164	164	139	153	186	186	103	105	136	136
8029	448	186	-79.4649	43.6435	195	205	236	240	254	266	158	164	166	170	141	149	169	179	162	166	153	161	170	186	109	115	132	132
8030	449	186	-79.4649	43.6435	197	209	234	246	258	266	162	170	170	172	147	147	169	169	166	172	155	165	186	186	103	109	136	138
8031	448	186	-79.4649	43.6435	203	205	236	240	254	266	158	164	168	170	141	149	169	179	164	166	153	161	186	186	109	115	132	132
8032	450	186	-79.4657	43.6438	201	211	236	236	268	282	158	164	166	172	139	147	167	169	164	164	151	159	186	186	101	105	132	136
8033	451	186	-79.4657	43.6438	205	205	236	246	266	276	164	166	168	170	145	149	173	175	164	164	151	155	186	186	101	105	132	134
8034	450	186	-79.4657	43.6438	201	211	234	236	270	282	156	164	166	168	141	147	167	169	162	164	153	159	186	186	105	107	132	136
8035	449	186	-79.4657	43.6438	195	209	232	246	258	266	156	162	170	172	147	147	169	169	164	172	143	165	170	186	109	109	136	138
8036	452	186	-79.4657	43.6438	201	203	234	238	260	264	156	158	168	172	143	147	167	169	162	164	155	173	186	186	103	105	134	140
8037	449	186	-79.4657	43.6438	197	209	232	246	266	268	156	162	170	172	147	147	169	169	166	172	155	165	170	186	109	109	136	148
8038	449	186	-79.4657	43.6438	197	209	232	246	258	266	156	162	170	172	147	147	169	169	164	172	155	165	170	186	109	109	136	138
8039	450	186	-79.4657	43.6438	201	211	234	236	270	282	156	164	166	172	141	147	167	169	164	164	159	159	186	186	101	105	132	136
8040	449	186	-79.4657	43.6438	197	209	234	246	258	266	162	170	170	172	147	147	169	169	166	172	143	165	186	186	103	109	136	148
8041	449	186	-79.4657	43.6438	197	209	232	246	258	266	156	162	168	170	147	147	169	169	166	172	143	167	170	186	109	109	136	138
8042	449	186	-79.4657	43.6438	197	209	232	246	266	268	156	162	170	172	147	147	169	169	166	172	155	165	170	186	109	109	136	148
8043	447	186	-79.4657	43.6438	197	201	234	234	254	258	158	166	168	168	141	149	169	175	164	164	153	155	186	186	103	109	136	138
8044	453	188	-79.4337	43.6573	195	209	236	236	264	274	148	160	168	168	141	143	169	175	162	164	147	177	186	196	103	105	134	140
8045	454	188	-79.4338	43.6573	205	205	236	238	260	266	158	160	168	168	145	147	169	171	162	164	151	153	170	186	105	109	132	146
8046	455	188	-79.4332	43.6574	195	195	234	236	272	298	162	170	166	170	147	149	163	167	164	164	159	161	186	186	109	113	132	134
8047	456	188	-79.4335	43.6573	201	201	232	234	262	266	158	158	168	168	141	171	169	171	162	162	141	153	186	186	103	105	132	146
8048	457	188	-79.4336	43.6571	195	201	234	240	262	266	162	178	170	172	145	147	167	167	162	164	157	161	170	186	101	105	132	134
8049	458	188	-79.4335	43.6573	201	203	236	250	264	274	164	164	170	174	141	149	167	175	164	164	153	161	186	186	103	113	132	132
8050	459	188	-79.4335	43.6573	195	203	234	248	258	270	168	178	168	172	141	147	167	169	160	164	157	171	186	188	101	109	132	134
8051	459	188	-79.433	43.657	203	203	248	256	258	270	168	178	168	170	141	153	167	169	160	164	153	171	186	186	101	109	132	132
8052	460	188	-79.433	43.657	203	203	244	244	254	260	158	158	168	170	141	149	169	173	162	162	151	161	186	186	103	103	132	132
8053	461	188	-79.4336	43.6573	201	203	234	240	258	260	166	166	168	168	139	141	169	175	162	164	139	147	186	186	103	113	136	140
8054	456	188	-79.4336	43.6573	201	203	232	236	262	266	154	158	168	168	141	171	169	171	162	162	141	153	170	186	99	105	132	146
8055	456	188	-79.4336	43.6573	201	201	232	236	254	262	154	158	168	168	141	171	169	171	162	164	141	157	170	186	103	105	132	146
8056	456	188	-79.4336	43.6573	201	201	232	236	254	262	154	158	168	168	141	171	169	171	162	162	141	157	170	186	99	105	132	146
8057	451	188	-79.4336	43.6573	205	205	232	236	258	276	164	166	168	170	145	149	171	175	164	164	151	155	186	186	101	105	132	134
8058	457	188	-79.4336	43.6573	195	201	234	240	266	270	162	178	170	172	145	147	167	167	162	164	157	161	170	186	105	111	132	134
8059	462	188	-79.4336	43.6573	203	203	234	238	260	264	142	168	168	172	145	149	169	173	166	166	141	165	186	186	103	109	134	146
8061	463	188	-79.4336	43.6573	201	203	236	252	250	262	154	162	168	180	141	149	167	173	164	166	153	157	186	186	97	101	132	134
8062	464	188	-79.4336	43.6573	203	205	238	240	254	278	156	158	168	168	141	141	165	167	164	170	151	153	186	186	103	113	138	146
8063	457	188	-79.4336	43.6573	195	203	234	240	266	270	162	178	172	180	145	147	167	167	164	166	157	161	170	186	101	105	132	136
8064	465	188	-79.4336	43.6573	197	203	234	234	256	268	160	168	168	170	139	145	167	169	164	166	147	171	186	206	103	105	132	138
8065	456	188	-79.4336	43.6573	201	201	232	236	254	262	154	158	168	168	141	171	167	169	162	164	141	157	186	186	103	105	132	146
8066	466	188	-79.4338	43.6572	195	203	234	240	254	266	160	166	170	170	147	151	167	179	162	164	157	159	186	186	115	115	132	132
8067	467	188	-79.4338	43.6572	195	205	236	236	262	262	158	158	168	168	141	149	167	167	162	166	163	179	186	186	103	109	134	142
8068	468	190	-79.395	43.6611	203	203	236	256	252	266	162	162	168	170	147	151	167	169	164	164	147	171	186	186	109	109	132	146
8069	469	190	-79.3914	43.6613	197	203	236	248	254	268	160	164	168	168	143	147	167	171	164	166	139	155	186	186	111	115	134	138
8070	470	190	-79.3904	43.6599	203	203	234	236	270	282	164	170	170	170	139	149	169	171	164	168	141	141	186	186	105	107	134	138
8071	471	190	-79.391	43.6619	171	195	236	240	262	266	158	158	168	170	141	147	171	171	164	164	147	151	186	186	103	107	134	136
8072	472	191	-79.3742	43.6615	201	203	234	238	258	266	158	168	168	170	147	149	171	175	160	162	159	159	170	186	103	109	136	138
8073	472	191	-79.3742	43.6615	201	203	234	242	258	266	152	158	168	170	147	149	171	175	160	162	159	159	186	186	103	109	136	138
8075	473	191	-79.3742	43.6615	203	203	244	246	274	300	160	164	168	168	139	147	173	175	162	166	151	153	170	186	105	119	132	146
8076	474	174	-79.3654	43.6803	201	207	236	238	264	280	158	166	170	170	143	157	167	171	162	164	159	171	186	186	103	111	132	134
8077	475	174	-79.3654	43.6803	195	195	236	236	266	266	160	166	168	172	141	149	163	169	164	164	153	179	186	186	107	119	132	148
8078	476	192	-79.361	43.6728	203	205	234	236	252	266	162	164	166	168	143	147	167	201	162	164	149	153	186	186	101	107	134	146
8079	477	194	-79.3268	43.6787	191	197	236	246	264	268	164	166	168	170	141	143	167	167	164	164	153	159	186	186	109	111	132	134
8080	478	194	-79.3267	43.6788	191	205	234	234	254	282	158	162	168	168	143	147	169	173	162	164	155	157	186	186	101	107	132	148
8081	479	194	-79.326	43.6761	203	207	234	236	254	262	162	170	168	170	141	149	169	169	164	166	141	163	186	186	105	105	134	146
8082	480	194	-79.3257	43.6759	205	207	234	236	262	276	152	160	166	168	139	141	169	175	162	162	139	149	186	186	107	109	134	134
8083	481	194	-79.3268	43.6769	191	195	236	236	268	268	158	158	170	170	145	147	169	179	164	164	153	159	170	186	105	105	136	136
8084	482	194	-79.3268	43.679	203	205	236	244	260	272	162	166	170	172	139	143	169	171	164	164	145	157	186	186	105	105	132	142
8085	483	194	-79.3173	43.6791	203	205	236	236	262	266	160	162	172	172	139	143	167	173	164	166	147	151	186	186	101	115	132	146
8086	484	194	-79.317	43.679	203	213	234	246	260	264	160	162	170	172	141	151	169	171	164	164	153	161	186	186	101	105	132	132
8087	485	194	-79.317	43.679	203	203	234	238	262	264	158	166	168	168	139	149	167	177	162	164	153	165	186	186	113	113	132	142
8088	486	194	-79.317	43.679	203	205	234	248	260	300	158	160	168	168	141	147	171	179	164	164	153	153	186	186	107	109	134	140
8089	487	194	-79.317	43.679	207	207	234	240	268	268	158	162	168	172	117	147	167	177	164	164	149	155	186	186	97	105	132	134
8090	488	194	-79.317	43.679	203	203	236	236	258	282	152	170	168	170	143	145	171	175	162	164	139	163	170	186	105	109	146	148
8091	488	194	-79.317	43.679	195	203	234	236	260	282	152	170	168	168	145	147	171	175	162	164	163	181	170	186	101	109	136	146
8092	484	194	-79.317	43.679	203	213	234	236	260	260	160	162	170	172	141	151	169	171	162	164	153	161	186	186	101	111	132	134
8093	479	194	-79.317	43.679	203	207	234	236	254	276	162	170	170	170	141	141	169	169	166	166	151	165	186	186	105	105	134	136
8094	489	194	-79.317	43.679	203	207	234	236	260	282	160	170	168	170	145	149	167	167	162	164	173	181	186	188	101	103	134	140
8095	490	194	-79.3173	43.6791	195	203	236	236	260	262	162	166	168	168	141	151	169	171	166	166	151	155	170	186	101	103	132	146
8096	491	194	-79.317	43.679	197	211	236	236	260	262	160	164	170	172	143	151	167	169	162	164	139	171	170	186	111	117	132	136
8097	492	194	-79.3174	43.679	195	209	236	236	264	288	158	162	166	172	141	143	171	183	162	166	149	153	170	170	107	107	134	146
8098	493	194	-79.3174	43.679	203	203	234	236	262	266	158	162	170	174	143	149	169	175	162	164	155	177	186	186	103	107	132	132
8099	492	194	-79.3173	43.679	195	209	234	236	264	288	158	162	170	172	141	143	171	183	162	164	149	153	170	202	107	107	134	146
8100	494	194	-79.3173	43.679	201	205	238	246	262	268	158	166	168	168	147	151	167	175	162	164	151	153	170	170	103	105	132	134
8101	495	194	-79.3164	43.6793	201	203	234	246	254	260	158	158	168	170	141	147	167	169	162	164	149	155	186	186	101	105	132	132
8102	492	194	-79.316	43.6795	195	201	236	236	264	288	158	166	166	172	141	143	171	183	162	166	149	173	170	202	101	107	134	134
8103	485	194	-79.3174	43.679	195	203	234	246	264	264	158	162	168	168	139	141	175	177	162	166	137	167	186	186	113	113	132	134
8104	495	194	-79.3174	43.679	201	203	236	246	254	260	158	158	168	168	147	147	167	169	164	166	147	155	186	186	105	111	132	134
8105	496	194	-79.3174	43.679	195	207	238	250	270	270	160	162	168	168	149	149	169	177	164	164	147	153	176	186	105	111	134	138
9000	497	206	-79.414	43.6457	203	203	236	244	260	272	158	160	168	168	141	151	167	169	164	166	153	157	186	186	107	107	132	132
9001	498	206	-79.414	43.6457	203	205	236	244	258	274	158	170	168	168	147	147	169	169	164	164	155	173	170	186	105	119	130	132
9002	499	206	-79.414	43.646	201	203	236	240	250	262	160	162	168	168	145	145	169	171	164	166	139	157	186	188	111	111	136	144
9003	498	206	-79.4143	43.6488	203	205	236	244	260	274	158	158	168	168	141	147	169	169	162	164	155	173	170	186	115	119	130	134
9004	500	206	-79.4144	43.649	203	209	234	238	254	258	160	168	168	172	145	149	167	179	162	162	155	159	170	186	111	113	136	142
9005	501	206	-79.414	43.6457	203	203	234	246	270	276	166	174	168	172	145	153	167	167	162	164	149	161	170	186	103	111	134	156
9006	502	224	-79.409	43.6351	205	205	244	246	256	258	164	164	168	170	139	141	167	169	162	166	153	157	186	186	105	109	134	144
9007	503	224	-79.4087	43.635	199	215	236	238	268	278	158	158	170	170	145	151	169	169	162	164	147	147	186	186	101	115	134	138
9008	504	224	-79.4087	43.635	203	205	234	246	254	254	164	168	168	170	135	149	171	173	162	162	153	167	186	186	101	115	132	136
9009	503	224	-79.409	43.6351	199	215	236	238	268	278	158	158	168	170	143	145	169	169	162	164	147	149	186	186	101	103	134	138
9010	505	224	-79.409	43.6351	201	207	236	236	260	266	156	160	168	168	139	145	169	169	162	166	159	165	170	186	105	111	132	132
9011	506	224	-79.4089	43.6351	203	203	236	236	258	268	156	172	168	168	145	149	173	175	166	170	149	161	170	186	99	105	132	132
9012	502	224	-79.4079	43.6351	201	205	244	246	258	260	160	164	168	170	139	141	167	169	160	162	153	169	186	186	103	109	134	144
9013	507	224	-79.4089	43.6351	203	203	234	236	256	284	162	166	168	172	141	145	169	171	162	162	149	153	170	186	109	117	132	132
9014	508	224	-79.4088	43.6351	195	203	238	246	260	262	158	164	168	172	149	151	167	169	162	166	155	159	170	186	103	109	132	134
9015	64	224	-79.4088	43.6351	195	203	234	236	260	270	162	170	170	172	143	145	169	169	166	166	139	153	186	186	113	115	132	140
9016	502	224	-79.4088	43.6351	201	205	244	246	258	260	160	164	168	170	139	141	167	169	162	166	153	169	186	186	103	109	132	134
9017	503	224	-79.4088	43.6351	199	203	236	240	268	278	158	158	170	170	145	151	169	169	162	164	147	147	186	186	101	103	136	138
9018	509	224	-79.4088	43.6349	195	201	236	240	262	264	166	170	168	170	143	143	167	167	164	166	139	161	186	186	105	111	132	146
9020	502	224	-79.4088	43.6351	201	205	244	246	258	260	160	164	168	170	139	141	167	169	160	162	153	157	186	186	105	109	132	134
9021	509	224	-79.4088	43.6351	195	201	236	236	262	264	166	170	168	170	141	141	167	167	164	166	139	161	186	186	109	111	132	146
9022	510	224	-79.4079	43.6351	197	203	240	246	260	270	160	162	166	168	143	145	169	169	162	164	139	155	186	186	105	105	132	146
9023	506	224	-79.4079	43.6351	203	203	236	236	258	268	156	166	168	168	143	149	171	175	166	170	161	161	170	186	99	109	132	132
9024	511	224	-79.4089	43.6347	195	195	236	236	258	258	156	156	168	170	141	141	175	179	162	162	167	173	170	184	109	113	132	134
9025	506	224	-79.4089	43.6347	203	203	236	236	258	268	156	166	168	168	149	151	171	175	164	170	161	161	170	186	99	105	132	136
9026	512	224	-79.4079	43.6351	201	211	236	238	254	268	156	160	170	172	145	145	167	177	164	166	153	165	186	186	99	111	132	144
9027	513	224	-79.4087	43.6345	203	203	240	248	268	284	166	168	166	170	141	145	167	177	162	164	139	159	170	186	117	119	132	138
9028	514	212	-79.3169	43.6633	201	201	234	264	268	280	156	164	168	168	147	151	167	169	162	164	141	153	186	186	103	103	146	150
9029	515	212	-79.3169	43.6633	195	203	236	236	254	266	154	158	170	172	145	153	167	173	164	164	157	187	186	186	103	113	132	162
9030	516	212	-79.3169	43.6633	195	201	234	248	260	274	160	166	168	172	141	147	167	169	162	162	153	165	186	186	103	107	136	136
9031	517	212	-79.3169	43.6633	203	203	240	240	260	290	156	168	166	170	147	151	169	169	162	164	151	167	170	186	103	109	132	138
9032	490	212	-79.3169	43.6633	195	203	236	236	262	282	160	162	168	168	141	141	167	169	162	164	151	155	170	186	101	103	138	146
9033	518	212	-79.3169	43.6633	195	203	234	234	266	270	162	164	168	170	143	149	167	171	162	166	153	153	186	186	101	105	134	134
9034	495	212	-79.3169	43.6633	203	205	236	246	260	276	158	158	168	170	147	147	167	169	164	166	147	155	186	186	105	111	132	134
9035	517	212	-79.3169	43.6633	195	203	240	240	260	290	156	168	166	170	141	151	169	169	162	164	151	167	170	186	103	109	132	138
9036	515	212	-79.3169	43.6633	195	195	236	236	266	288	154	158	170	172	149	153	167	167	162	164	157	177	186	186	103	113	140	162
9037	519	212	-79.3169	43.6633	203	203	244	248	262	270	162	182	170	170	143	143	169	173	164	164	165	165	186	186	105	113	132	138
9038	515	212	-79.3169	43.6633	195	203	236	250	266	288	158	160	170	172	149	153	167	167	162	164	157	177	186	186	109	113	140	162
9039	520	212	-79.3169	43.6633	195	197	236	246	266	266	156	158	166	168	141	149	169	169	162	162	159	165	186	186	105	115	132	134
9042	521	212	-79.3169	43.6633	203	207	234	234	254	260	158	158	168	182	139	149	165	169	162	164	155	165	170	186	99	111	138	146
9043	522	212	-79.3169	43.6633	205	205	234	234	258	268	158	160	170	172	143	151	169	173	164	164	151	161	186	186	101	105	132	134
9044	523	212	-79.3169	43.6633	203	205	234	238	254	254	160	166	168	170	141	155	167	175	164	164	147	161	186	186	109	113	134	134
9045	522	212	-79.3169	43.6633	205	213	234	236	258	264	158	160	170	172	141	141	169	173	164	164	139	151	186	186	101	105	134	146
9046	524	212	-79.3169	43.6633	203	209	N/A	N/A	260	264	N/A	N/A	168	170	N/A	N/A	171	171	162	164	155	167	170	186	N/A	N/A	130	134
9047	525	212	-79.3169	43.6633	201	203	234	234	258	282	158	170	168	168	117	141	167	169	164	164	165	169	186	186	103	107	132	140
9048	526	212	-79.3169	43.6633	201	215	234	236	254	268	162	164	170	170	139	145	169	171	162	164	139	161	186	186	109	115	134	136
9049	527	212	-79.3169	43.6633	201	205	236	242	260	276	158	158	168	168	141	143	171	171	162	164	151	151	170	186	105	113	136	146
9050	528	212	-79.3169	43.6633	203	221	234	250	254	258	154	162	168	170	117	141	167	171	164	164	161	165	186	186	111	121	136	140
9051	529	212	-79.3169	43.6633	203	203	236	246	264	268	158	162	168	168	149	151	167	171	162	164	167	167	170	186	105	111	132	146
9052	530	212	-79.3169	43.6633	201	207	234	236	250	288	170	170	168	170	143	151	169	179	164	164	153	169	186	186	101	109	138	146
9053	531	212	-79.3169	43.6633	201	203	234	236	254	274	162	164	168	172	141	147	169	175	164	166	153	167	176	186	105	105	138	138
9054	532	212	-79.3169	43.6633	203	207	234	236	258	270	158	174	168	168	143	145	169	169	164	168	149	151	170	186	99	103	134	138
9055	522	212	-79.3169	43.6633	205	205	234	234	258	264	158	160	170	172	141	141	169	173	164	164	139	151	186	186	97	101	134	146
9057	470	213	-79.2936	43.6732	203	203	234	236	266	282	162	164	170	174	141	149	169	169	164	168	153	175	186	186	103	107	132	138
9058	533	213	-79.2936	43.6732	199	199	236	244	258	268	160	166	168	170	145	145	167	179	160	162	153	157	186	186	105	105	132	144
9059	534	213	-79.2939	43.6731	197	205	234	236	254	264	154	164	172	180	139	149	169	169	164	164	147	153	170	170	117	117	132	134
9060	535	213	-79.2939	43.6731	201	209	236	236	260	266	158	170	168	172	147	149	167	173	162	164	149	165	170	176	93	109	136	138
9061	536	213	-79.2939	43.6731	195	203	234	238	254	268	158	160	168	168	141	143	171	173	164	166	155	167	186	186	99	105	136	138
9062	537	213	-79.2939	43.6731	201	203	234	242	260	274	156	166	168	172	143	147	167	173	164	166	151	157	186	186	103	109	132	134
9063	538	213	-79.2939	43.6731	195	195	234	236	270	286	160	162	168	170	145	147	169	171	162	166	157	157	170	186	103	109	132	148
9064	504	213	-79.2945	43.6735	203	203	N/A	N/A	254	264	N/A	N/A	168	170	149	149	171	173	162	166	153	167	186	186	N/A	N/A	132	134
9065	539	213	-79.2953	43.6739	201	203	244	246	260	262	156	170	168	168	141	149	167	171	164	164	153	157	186	186	103	111	138	142
9066	540	213	-79.2944	43.6734	195	197	242	246	264	268	158	158	168	168	137	149	167	175	162	162	145	165	186	186	105	111	134	136
9067	541	213	-79.2944	43.6734	203	207	236	248	264	266	162	162	168	172	145	149	169	171	162	162	153	155	170	186	101	115	132	138
9068	517	213	-79.2944	43.6734	203	203	240	240	254	290	156	168	166	170	141	151	169	169	162	164	151	167	170	186	103	109	132	138
9069	542	213	-79.2944	43.6734	201	203	234	236	262	268	156	166	168	170	149	153	165	169	162	162	157	167	186	186	105	115	136	144
9070	543	213	-79.2944	43.6734	207	211	234	234	270	306	156	162	168	172	147	149	171	179	160	164	161	167	176	186	99	103	136	138
9071	544	213	-79.2944	43.6734	195	209	240	248	254	262	164	166	168	172	147	149	169	169	162	164	139	151	186	186	99	105	132	136
9072	545	213	-79.2943	43.6736	201	201	236	236	258	264	158	170	166	168	143	147	167	175	164	164	153	173	170	186	101	111	132	132
9073	546	213	-79.2943	43.6736	201	207	234	234	270	272	160	170	168	168	143	147	167	169	162	164	151	153	186	186	109	147	132	134
9074	546	213	-79.2943	43.6736	171	207	234	234	270	272	160	170	168	168	147	147	169	171	162	164	151	163	176	186	109	147	132	140
9075	539	213	-79.2943	43.6736	201	203	244	246	260	262	156	170	168	168	141	141	171	171	162	164	153	157	186	186	103	115	134	142
9076	546	213	-79.2943	43.6736	171	207	234	234	262	272	160	170	168	168	143	147	169	171	162	164	151	153	186	186	109	147	132	134
9077	547	213	-79.2943	43.6736	199	203	234	236	262	268	158	162	168	182	143	147	165	169	162	166	165	171	186	186	105	109	132	134
9078	548	213	-79.2943	43.6736	201	213	234	240	260	260	164	166	166	172	143	149	169	171	162	164	149	157	186	186	105	109	134	138
9079	546	213	-79.2943	43.6736	171	207	234	236	270	272	166	170	168	168	145	147	167	169	162	164	151	153	176	186	99	147	132	140
9080	546	213	-79.2943	43.6736	171	207	234	236	262	272	166	170	168	168	147	147	167	169	162	164	151	163	186	186	99	147	132	134
9081	549	213	-79.2943	43.6736	201	201	234	234	262	272	158	166	168	172	149	151	167	169	162	164	143	153	170	186	103	113	134	138
9082	550	213	-79.2949	43.6739	201	203	234	234	262	262	166	170	168	168	141	145	169	173	164	170	157	159	170	186	103	111	134	134
9083	551	213	-79.2949	43.6739	203	207	234	246	258	270	154	158	170	172	139	149	169	171	160	164	141	155	170	186	103	111	134	136
9084	552	213	-79.2949	43.6739	203	203	234	254	264	272	158	162	168	168	143	145	169	169	162	164	151	167	186	186	103	109	132	146
9085	548	213	-79.2949	43.6739	209	213	234	240	260	260	164	166	166	172	143	149	167	169	162	164	149	157	186	186	105	109	134	134
9086	530	213	-79.2934	43.6725	201	207	234	236	250	288	170	170	168	170	149	151	169	179	164	168	161	169	170	186	101	109	138	146
9087	553	213	-79.2935	43.6726	203	207	236	242	254	264	162	164	168	170	141	149	169	175	164	164	149	153	186	186	107	113	136	148
9088	554	213	-79.2935	43.6726	201	203	234	246	254	254	160	166	168	170	143	153	169	171	162	164	151	153	186	186	107	115	132	134
9089	532	213	-79.2935	43.6726	201	203	234	236	258	270	158	174	168	168	143	145	169	169	162	168	149	151	170	186	103	103	134	138
9090	555	213	-79.2935	43.6726	187	191	234	236	264	274	152	166	168	170	117	147	169	175	162	166	151	157	186	186	109	111	132	134
9091	556	213	-79.2935	43.6726	203	211	234	234	256	288	162	164	168	172	141	141	167	175	162	164	153	165	170	186	103	109	134	134
9092	557	213	-79.2922	43.6718	195	195	236	236	254	268	160	166	168	168	147	149	169	173	162	164	151	155	186	186	103	107	132	134
9093	534	213	-79.2918	43.6718	205	205	234	244	254	264	154	162	172	180	149	149	169	169	164	164	147	175	170	170	117	117	132	134
9094	558	213	-79.2925	43.673	195	197	234	234	254	264	158	158	168	172	141	143	169	171	168	172	147	157	186	196	105	111	132	146
9095	559	213	-79.2929	43.673	203	205	236	238	268	268	154	168	168	170	139	139	169	169	162	164	159	161	186	186	103	119	132	134
9096	560	213	-79.2935	43.6731	203	209	234	246	262	266	162	166	168	168	143	145	171	175	164	166	157	159	170	186	105	107	138	144
9097	533	213	-79.2935	43.6731	199	211	236	244	258	276	160	166	170	172	143	145	167	179	160	162	153	157	186	186	113	113	132	144
9098	561	212	-79.3131	43.6611	195	197	234	236	260	268	156	170	168	170	143	149	171	175	164	166	141	173	186	186	105	107	134	146
9099	538	212	-79.3131	43.6611	195	203	234	236	270	286	154	160	168	170	145	147	169	171	162	166	157	157	170	186	103	109	132	134
9100	562	212	-79.3131	43.6611	203	207	234	236	266	272	158	164	168	170	143	145	167	173	164	168	157	165	170	186	101	111	132	132
9101	556	212	-79.3131	43.6612	203	211	234	234	262	288	154	162	168	172	141	141	167	169	162	164	153	165	170	186	103	111	134	134
9102	563	230	-79.3101	43.6599	203	203	234	236	256	306	160	166	168	170	147	151	169	171	160	162	159	165	186	186	101	103	132	134
9103	564	230	-79.3096	43.66	209	211	236	238	256	258	156	162	170	182	147	153	167	175	162	164	153	175	186	186	103	107	134	138
9104	565	230	-79.3096	43.66	171	217	236	236	262	268	160	164	168	172	141	149	169	169	164	164	151	155	170	186	103	105	134	146
9105	575	230	-79.3096	43.66	203	203	234	236	260	270	166	166	168	170	141	149	167	173	162	164	141	157	170	186	113	117	132	132
9106	566	230	-79.3096	43.66	203	203	238	240	282	284	160	160	170	180	143	149	167	171	162	164	153	159	186	186	101	109	134	140
9107	567	230	-79.3096	43.66	207	211	236	246	262	264	160	160	168	180	141	147	165	167	162	164	165	165	186	186	101	111	132	138
9108	568	230	-79.3096	43.66	203	203	236	238	266	268	156	156	168	172	119	143	173	173	162	162	151	175	186	186	99	111	132	138
9109	569	230	-79.3096	43.66	205	207	234	236	262	284	162	166	166	176	145	147	167	167	162	164	149	153	170	196	99	111	132	136
9111	570	230	-79.3057	43.659	195	205	234	254	264	266	158	160	168	172	143	151	169	169	164	166	147	181	186	186	103	105	132	134
9200	571	262	-79.3734	43.6181	195	203	236	244	266	274	164	166	168	172	139	147	169	169	162	164	161	169	188	202	111	113	132	138
9201	572	262	-79.3734	43.6181	195	205	236	246	262	274	168	172	170	170	147	151	167	171	164	166	157	167	176	186	103	111	134	134
9202	118	262	-79.3734	43.6181	203	203	234	234	262	262	160	172	166	166	141	145	169	171	164	164	155	157	186	186	99	99	132	132
9203	573	262	-79.3734	43.6181	203	205	236	236	250	256	158	164	168	172	147	147	165	169	164	164	157	157	186	188	103	111	132	136
9204	574	262	-79.3734	43.6181	197	203	236	236	264	274	158	158	166	170	141	163	169	171	164	164	167	181	186	186	103	113	134	146
9205	573	262	-79.3734	43.6181	203	205	236	236	250	256	158	164	168	172	147	147	165	169	164	164	157	157	186	188	103	105	132	136

## Sheet: Genotypes of non sisters
Supplementary Dataset 1
Conflitti, Imrit, Morrison, Sharma, Colla and Zayed. Bees in the six: Determinants of bumblebee habitat quality in urban landscapes.
Gentoypes of non sister bees. In cases where multiple supersisters were detected, we randomly choose one representitive of the family for estiamte population genetic summary statistics and HWE.
					Genotypes (allele size)
ID	colony	grid	lon	lat	B10_1	B10_2	B96_1	B96_2	B124_1	B124_2	B126_1	B126_2	BL13_1	BL13_2	BL15_1	BL15_2	BT01_1	BT01_2	BT08_1	BT08_2	BT10_1	BT10_2	BT23_1	BT23_2	BT26_1	BT26_2	BTERN01_1	BTERN01_2
1001	1	1	-79.5949	43.7553	203	203	228	234	270	288	158	170	166	168	139	141	167	167	162	164	153	155	176	186	101	107	132	132
1004	2	1	-79.5952	43.7499	187	187	244	248	272	276	N/A	N/A	144	156	N/A	N/A	143	151	180	182	145	161	N/A	N/A	109	155	102	112
1006	3	25	-79.4945	43.7686	203	205	234	236	264	266	152	158	168	168	141	147	169	171	162	164	157	163	186	186	109	109	134	146
1007	4	25	-79.4945	43.7686	195	203	232	236	262	270	162	164	168	170	141	145	171	173	162	166	149	177	170	186	99	105	132	134
1008	5	25	-79.4945	43.7686	203	229	236	246	266	266	160	160	168	168	141	149	171	175	162	164	147	163	186	186	101	105	136	142
1009	6	25	-79.4945	43.7686	203	217	234	244	264	268	156	158	168	170	139	151	167	171	162	162	153	159	186	186	107	111	132	134
1010	7	25	-79.4945	43.7686	195	201	236	238	254	270	156	168	168	168	141	149	165	171	164	166	149	165	186	186	97	105	132	148
1012	8	25	-79.4945	43.7686	203	205	234	234	254	256	158	168	168	170	141	147	167	169	162	172	151	159	170	170	101	103	134	140
1013	9	25	-79.4945	43.7686	201	205	234	252	260	290	158	160	164	168	141	151	169	171	162	166	155	159	170	186	103	109	132	134
1014	10	25	-79.4945	43.7686	199	209	236	236	256	272	156	168	168	174	147	149	169	173	162	162	157	163	170	186	101	103	134	134
1015	11	25	-79.4945	43.7686	203	205	234	234	272	272	160	164	166	172	141	149	167	169	162	164	145	159	170	186	103	113	132	134
1016	12	25	-79.4945	43.7686	195	205	236	236	254	268	158	158	168	168	117	153	165	169	162	162	147	159	186	186	99	101	136	138
1040	13	14	-79.3697	43.8084	195	203	234	248	254	258	160	168	170	172	141	163	169	171	164	164	149	157	170	186	103	105	132	132
1019	14	14	-79.3821	43.7996	205	213	234	254	258	288	158	174	168	170	141	147	171	171	164	166	159	165	186	186	101	105	134	134
1020	15	14	-79.379	43.8007	195	203	236	246	254	264	158	162	170	180	143	147	165	167	162	168	149	157	186	186	107	109	134	136
1028	16	14	-79.3778	43.8011	203	203	234	236	258	266	158	164	168	170	141	147	169	169	164	164	157	161	186	186	105	105	132	132
1027	17	14	-79.3778	43.8011	199	203	234	236	252	270	160	162	168	172	141	143	167	171	162	164	145	153	186	186	99	103	130	132
1023	18	14	-79.3778	43.8011	195	203	236	236	268	270	162	174	168	180	141	149	167	171	162	166	159	169	170	186	99	103	132	138
1026	19	14	-79.3778	43.8011	201	203	234	234	258	262	156	162	170	184	143	147	167	169	164	164	151	159	170	186	105	107	132	134
1029	20	15	-79.3624	43.8052	201	203	234	236	262	264	166	170	168	170	141	147	167	171	164	164	165	177	170	186	105	115	134	136
1035	21	15	-79.3669	43.808	199	207	234	236	258	282	160	164	168	172	141	147	165	175	162	164	147	181	186	186	115	115	148	152
1031	22	15	-79.3651	43.8066	201	203	234	238	254	258	160	162	168	168	143	149	169	169	162	164	157	165	186	188	103	107	132	134
1033	23	15	-79.3669	43.808	201	203	234	242	260	268	166	166	170	170	149	149	167	183	160	164	151	157	170	186	107	113	132	138
1034	24	15	-79.3669	43.808	201	203	234	234	262	290	158	160	168	170	143	147	167	171	162	164	147	149	186	186	99	111	132	132
1036	25	15	-79.3669	43.808	195	217	234	236	254	256	160	166	170	170	141	143	169	177	162	162	159	169	186	186	103	103	130	136
1037	26	15	-79.3669	43.808	201	203	236	236	262	288	158	164	168	168	147	149	167	167	164	164	157	159	186	186	105	115	132	146
1039	27	14	-79.3697	43.8084	195	207	234	236	260	260	154	162	168	168	143	147	167	175	162	164	153	167	170	186	109	113	132	148
1041	28	14	-79.3697	43.8084	195	201	234	246	258	274	160	168	168	168	147	147	165	169	162	162	147	149	170	186	101	111	134	146
2002	29	37	-79.5829	43.7316	195	203	242	252	266	270	156	160	168	168	141	145	171	175	164	166	145	151	170	186	105	113	132	146
2001	30	37	-79.5829	43.7316	203	205	236	248	268	302	162	166	172	172	147	147	169	169	162	164	153	163	170	186	111	115	134	134
2003	31	37	-79.5809	43.7313	189	205	232	232	244	244	136	136	174	194	141	143	153	163	176	180	135	141	184	192	109	109	98	98
2004	32	37	-79.5889	43.728	201	207	234	236	258	262	158	168	168	168	145	147	169	175	162	168	143	153	186	186	105	105	132	132
2005	33	37	-79.5889	43.728	203	203	234	238	270	274	156	158	168	170	141	141	169	171	162	164	151	151	186	186	105	109	132	132
2006	34	37	-79.5883	43.728	201	205	238	252	264	268	154	162	168	172	143	145	169	179	162	162	153	153	186	188	101	105	134	146
2007	35	37	-79.589	43.728	195	199	236	236	258	262	162	166	166	168	145	145	167	171	162	164	163	177	186	188	101	107	132	158
2008	36	37	-79.589	43.728	201	203	232	240	264	266	158	160	168	168	147	147	167	169	162	164	149	163	170	186	105	109	138	162
2009	37	38	-79.5683	43.7319	187	187	236	240	254	268	164	164	168	170	141	151	169	173	162	162	141	163	186	186	101	101	132	134
2010	38	39	-79.5604	43.7405	195	195	240	242	234	234	160	174	154	172	157	161	155	157	162	164	147	149	190	192	123	127	114	118
2011	39	39	-79.5603	43.7406	191	195	240	264	226	226	170	170	150	156	163	167	153	153	156	158	163	167	188	190	117	125	116	118
2012	40	20	-79.5667	43.7402	201	205	234	236	264	286	160	160	170	174	147	153	169	179	162	164	145	187	186	186	97	103	134	160
2013	41	42	-79.5096	43.7452	201	211	244	262	256	268	150	166	168	172	149	153	167	177	162	162	141	161	186	186	105	117	134	138
2014	42	42	-79.5092	43.7511	195	203	234	234	260	268	158	162	168	170	141	143	167	169	162	164	155	157	186	186	113	117	132	134
3024	43	42	-79.497	43.7498	201	203	234	234	264	274	160	166	168	168	147	149	169	171	162	162	161	171	170	186	97	109	132	146
2021	44	42	-79.5058	43.7499	203	215	236	236	260	268	154	154	168	168	145	147	169	173	162	164	153	157	186	186	101	109	130	134
4014	45	75	-79.5436	43.7083	201	203	236	236	260	262	154	162	168	168	145	147	167	173	162	164	149	153	170	196	101	109	132	134
2022	46	42	-79.5058	43.7499	195	203	232	234	264	266	164	166	168	168	143	149	167	169	166	168	147	171	170	186	101	109	132	134
2023	47	24	-79.5001	43.7551	203	203	238	238	262	264	162	164	168	168	145	147	167	171	160	162	155	155	170	170	109	109	132	148
2024	48	24	-79.5001	43.7551	203	203	234	250	262	264	156	160	168	172	139	141	169	169	162	162	139	145	186	186	101	103	130	134
2025	49	42	-79.4974	43.7475	201	207	234	234	258	270	158	162	168	168	145	145	169	177	162	164	169	171	170	186	101	115	134	134
2026	50	42	-79.4977	43.7481	195	205	236	248	260	276	154	156	168	180	139	145	165	171	164	164	151	163	186	186	99	107	134	140
2030	51	46	-79.4389	43.7595	201	203	236	244	262	282	166	168	168	170	141	141	169	175	164	164	147	167	186	186	107	115	138	142
2029	52	46	-79.4389	43.7595	201	207	234	252	258	268	158	162	172	172	143	149	171	179	164	164	139	153	186	196	103	111	132	132
2031	53	46	-79.4389	43.7595	195	203	236	236	260	282	160	162	166	168	141	141	175	175	164	164	145	167	186	186	109	113	132	134
2032	54	47	-79.4183	43.7701	195	205	234	234	262	272	156	166	168	170	147	149	167	171	164	166	153	157	186	190	105	109	132	134
2044	55	32	-79.3764	43.7845	203	205	234	236	268	268	154	158	168	170	141	141	167	175	168	172	145	155	170	186	115	115	132	134
2034	56	31	-79.3775	43.7851	199	203	234	238	256	282	160	162	170	170	141	145	167	175	164	168	153	165	170	186	103	115	130	134
2035	57	31	-79.3775	43.7851	205	209	234	236	264	268	158	168	168	168	141	143	167	175	160	166	157	181	186	188	107	111	134	140
2041	58	31	-79.3775	43.7851	203	205	234	234	268	268	158	164	168	168	149	153	175	175	162	168	177	187	170	186	113	115	132	132
2037	59	31	-79.3775	43.7851	201	205	232	234	254	274	164	164	168	172	145	149	167	169	166	166	147	153	170	186	103	107	132	134
2038	60	31	-79.3775	43.7851	207	209	236	246	264	268	152	160	168	168	141	145	167	171	164	166	151	153	186	186	99	105	138	148
2039	61	31	-79.3775	43.7851	201	209	244	252	254	266	156	162	166	170	139	151	165	171	162	164	157	165	186	186	99	105	132	134
2040	62	31	-79.3775	43.7851	201	217	236	236	262	262	158	162	166	168	145	147	167	177	164	166	141	153	170	186	105	107	134	138
2042	63	32	-79.3764	43.7845	209	209	234	236	254	262	158	162	168	172	141	149	167	169	164	166	171	177	186	186	103	105	132	134
2045	64	50	-79.3695	43.7813	195	203	234	234	260	270	162	164	172	180	145	145	167	169	164	166	153	153	170	186	101	115	132	140
2046	65	50	-79.3697	43.7777	203	203	236	240	264	288	160	160	168	168	143	151	169	169	164	164	153	171	186	186	101	107	132	136
2047	66	32	-79.375	43.7888	203	203	236	252	256	264	158	160	168	168	147	151	169	171	162	166	147	183	186	186	119	127	132	132
3000	67	39	-79.5508	43.7342	207	221	232	236	264	274	158	158	170	172	145	147	167	171	164	164	149	157	186	186	101	101	136	146
3001	68	39	-79.5508	43.7342	199	203	234	236	254	266	158	158	168	168	119	139	167	171	164	166	155	157	186	186	109	111	132	134
3002	69	39	-79.5481	43.7338	195	203	234	234	272	274	158	158	168	174	143	153	173	175	162	164	155	167	186	186	107	113	136	138
3003	70	40	-79.5418	43.7318	203	203	234	234	254	260	160	162	168	170	139	141	167	171	162	164	141	163	186	186	99	103	136	136
3004	71	39	-79.5485	43.7339	201	213	240	246	252	266	160	162	170	172	147	151	165	169	160	162	153	153	170	186	105	109	134	134
4051	72	75	-79.5417	43.7156	203	213	238	238	262	270	156	164	168	170	147	149	167	171	162	164	147	159	186	186	107	109	134	142
3006	73	57	-79.5414	43.72	195	203	234	234	260	282	152	154	168	170	139	149	167	171	162	164	143	175	186	188	111	115	130	140
3008	74	57	-79.5414	43.72	201	207	238	254	258	262	168	168	168	170	145	149	173	183	162	164	159	171	186	186	101	103	132	134
3009	75	57	-79.5411	43.7233	195	201	234	236	268	280	158	166	168	172	149	149	167	171	162	172	153	163	186	186	101	107	132	134
3010	76	58	-79.5386	43.7258	213	221	236	248	264	268	160	164	168	168	141	145	171	175	162	164	139	165	186	186	99	107	132	134
3011	77	58	-79.5386	43.7258	205	205	234	234	260	268	156	162	172	172	137	145	167	169	164	166	165	167	186	186	101	119	132	142
3012	78	58	-79.5386	43.7258	191	195	236	244	258	280	164	164	168	168	141	143	169	169	164	166	151	167	186	186	103	107	134	140
3013	79	60	-79.4945	43.741	201	211	234	236	254	254	158	164	170	170	141	143	169	179	164	166	147	147	186	186	107	111	134	146
3016	80	42	-79.4983	43.7487	195	203	236	246	254	254	162	164	168	180	147	149	169	171	162	164	153	155	170	186	107	107	148	158
3015	81	42	-79.4977	43.7478	195	201	234	238	254	262	152	154	168	174	141	143	167	179	162	164	153	165	186	202	105	113	132	132
3018	82	42	-79.4983	43.7487	195	203	232	234	254	302	162	162	170	170	143	153	167	167	162	164	155	173	170	186	105	113	134	136
3021	83	42	-79.497	43.7498	195	197	234	236	254	268	152	162	168	168	143	145	169	171	162	164	153	153	176	186	97	109	132	134
3022	84	42	-79.497	43.7498	203	205	236	238	266	268	156	158	168	172	121	141	171	173	164	168	155	159	186	190	103	107	132	138
3023	85	42	-79.497	43.7498	203	203	234	242	264	264	162	168	168	170	141	147	169	169	160	160	147	153	170	186	103	111	130	134
3026	86	42	-79.497	43.7498	195	203	234	240	258	296	156	164	168	170	145	147	167	169	160	164	143	165	186	186	109	111	132	136
3029	87	61	-79.4822	43.7432	195	201	234	248	260	268	160	164	168	168	139	145	169	171	164	164	153	159	186	186	107	107	132	136
3033	88	61	-79.4804	43.7439	203	203	236	242	256	270	160	166	168	170	141	141	167	171	164	172	141	159	176	186	103	105	132	140
3031	89	61	-79.4811	43.7435	201	203	234	238	266	270	166	168	170	170	141	149	169	179	162	164	155	167	186	186	101	103	132	134
3046	90	64	-79.4246	43.7475	195	203	238	250	260	266	158	166	168	180	141	141	169	169	168	172	153	167	186	186	101	105	132	144
3037	91	61	-79.4821	43.7424	201	211	236	240	266	272	162	170	170	170	145	147	167	171	162	164	157	159	186	186	103	107	134	134
3038	92	61	-79.4822	43.7428	195	205	232	236	260	260	154	168	170	170	143	151	167	173	162	170	155	161	186	186	101	103	132	132
3039	93	64	-79.425	43.7497	195	197	234	236	260	262	152	162	168	168	141	151	175	179	164	168	147	153	186	186	111	111	132	132
3047	94	64	-79.4254	43.7516	201	203	234	234	250	264	160	162	170	172	143	145	167	171	164	164	153	159	170	186	103	107	134	134
3041	95	64	-79.4249	43.7489	201	205	236	236	260	264	158	160	168	168	141	145	171	179	162	166	143	161	186	186	109	115	140	144
4125	96	83	-79.4122	43.7377	195	205	236	254	264	270	160	164	170	172	143	149	167	169	162	164	155	157	170	186	99	113	130	134
3043	97	64	-79.4249	43.7489	195	203	234	236	276	282	162	162	170	170	141	145	171	171	164	164	155	175	170	186	103	103	132	142
3044	98	64	-79.4247	43.7487	199	201	234	236	262	262	158	170	168	168	141	147	169	169	162	164	151	169	170	186	101	119	130	134
3045	99	64	-79.4243	43.7479	203	205	234	238	254	266	156	168	168	170	145	149	169	171	162	164	153	167	186	186	101	107	138	146
3048	100	64	-79.4359	43.7521	207	213	234	236	262	270	160	162	168	168	139	147	169	171	160	166	159	169	176	186	103	111	132	132
3049	101	64	-79.4359	43.7521	195	205	236	238	260	260	162	166	170	170	141	145	169	173	164	164	155	159	170	186	101	101	132	132
3050	102	64	-79.4359	43.7521	205	205	234	244	262	268	162	164	168	170	147	151	171	173	164	166	153	163	186	186	107	111	132	138
3052	103	68	-79.3588	43.7639	205	207	236	246	262	270	154	162	168	170	143	145	167	171	162	164	147	151	170	186	107	109	136	146
4000	104	75	-79.5436	43.7083	203	213	234	234	268	270	154	162	170	172	149	151	167	171	162	164	151	165	186	186	103	109	132	134
4001	105	75	-79.5436	43.7083	203	203	246	264	272	274	156	160	170	180	151	157	171	173	162	164	153	157	186	186	105	119	132	134
4002	106	75	-79.5436	43.7083	197	201	236	238	254	258	154	170	168	168	135	149	167	169	162	164	157	157	186	186	103	105	132	134
4003	107	75	-79.5436	43.7083	203	213	234	234	262	298	160	160	170	170	141	149	169	171	162	164	157	167	186	186	103	113	140	144
4004	108	75	-79.5436	43.7083	203	205	234	236	254	264	156	160	166	168	141	145	169	171	162	164	153	155	186	186	99	103	132	132
4017	109	75	-79.5436	43.7083	195	203	248	250	260	270	156	168	168	168	141	143	169	179	164	164	153	153	186	186	105	109	132	134
4006	110	75	-79.5436	43.7083	195	203	234	236	254	268	162	162	170	172	139	145	167	175	164	164	149	181	186	186	105	111	132	134
4007	111	75	-79.5436	43.7083	195	203	234	244	254	266	162	162	168	168	143	147	167	169	164	166	161	173	170	186	101	105	132	132
4008	112	75	-79.5436	43.7083	203	209	236	246	264	268	156	162	168	172	147	155	169	171	164	164	147	147	186	186	101	105	134	148
4009	113	75	-79.5436	43.7083	207	209	234	242	260	268	158	162	168	170	147	151	169	171	162	164	139	165	170	186	107	111	132	134
4010	114	75	-79.5436	43.7083	201	203	234	236	254	268	158	158	168	168	145	147	171	173	160	166	147	155	186	186	97	107	144	148
4011	115	75	-79.5436	43.7083	203	205	242	256	260	266	160	166	168	170	145	149	167	169	162	164	153	153	186	186	111	113	134	134
4012	116	75	-79.5436	43.7083	195	209	242	244	260	266	156	158	168	172	141	147	175	183	162	166	147	157	158	158	103	115	132	136
4013	117	75	-79.5436	43.7083	195	201	234	236	254	260	158	166	170	170	145	147	167	167	162	164	153	179	170	186	101	117	146	148
9202	118	262	-79.3734	43.6181	203	203	234	234	262	262	160	172	166	166	141	145	169	171	164	164	155	157	186	186	99	99	132	132
4016	119	75	-79.5436	43.7083	171	203	234	238	262	268	156	158	168	170	141	147	167	175	162	166	147	153	170	170	105	113	132	146
4018	120	75	-79.5436	43.7083	205	207	236	242	264	270	146	164	170	172	143	145	169	173	162	168	157	167	186	186	97	103	132	142
4019	121	75	-79.54	43.7114	203	205	234	250	254	264	156	160	168	168	145	149	167	169	166	166	151	159	186	186	101	111	132	136
4020	122	75	-79.54	43.7114	203	209	234	248	256	270	152	156	168	168	141	147	167	175	166	168	163	171	170	188	105	123	132	132
4021	123	75	-79.54	43.7114	203	205	234	238	266	300	158	168	168	180	141	151	167	169	162	166	155	159	186	186	107	119	132	136
4022	124	75	-79.54	43.7114	197	207	236	238	264	270	154	160	168	170	145	149	169	171	162	162	153	163	170	176	103	111	132	148
4028	125	75	-79.54	43.7114	207	211	230	242	254	260	160	168	168	170	145	147	169	169	162	162	147	151	186	186	107	109	136	146
4041	126	75	-79.54	43.7114	211	221	234	234	262	282	158	164	170	170	145	147	169	173	162	164	153	169	186	186	103	109	134	136
4034	127	75	-79.54	43.7114	195	203	234	234	268	268	156	162	168	172	139	145	169	169	164	164	147	153	186	186	99	103	132	134
4026	128	75	-79.54	43.7114	205	211	236	238	250	264	158	160	168	168	143	149	169	173	162	162	151	157	170	188	101	107	132	142
4027	129	75	-79.54	43.7114	195	211	236	240	258	268	156	158	168	168	145	149	167	173	164	164	139	155	186	186	99	105	132	134
4040	130	75	-79.54	43.7114	203	203	236	238	258	268	154	164	168	170	149	151	171	177	162	164	159	171	176	186	107	109	134	134
4030	131	75	-79.54	43.7114	195	201	234	240	260	274	156	162	168	174	141	149	167	173	162	168	153	185	170	186	105	111	136	144
4031	132	75	-79.54	43.7114	195	201	234	234	260	274	158	168	168	168	143	149	169	175	164	168	149	175	186	186	99	117	130	136
4032	133	75	-79.54	43.7114	203	205	236	236	250	262	150	158	168	168	141	145	171	183	162	164	145	147	186	186	111	117	130	134
4033	134	75	-79.54	43.7114	203	211	236	246	254	282	160	166	168	168	145	147	167	171	162	164	167	167	186	186	99	107	136	146
4035	135	75	-79.54	43.7114	197	203	234	242	258	274	158	168	168	172	147	147	167	171	164	164	139	161	186	186	107	117	132	148
4037	136	75	-79.54	43.7114	201	203	236	236	260	264	156	160	170	170	145	149	169	171	164	168	155	165	170	186	101	109	134	144
4038	137	75	-79.54	43.7114	195	201	236	242	264	276	162	166	168	168	141	147	169	171	160	166	155	167	186	186	101	107	134	146
4042	138	75	-79.5417	43.7156	201	203	234	234	258	288	164	164	168	168	145	151	171	173	162	164	143	165	188	196	101	117	132	138
4043	139	75	-79.5417	43.7156	203	205	234	236	262	290	158	164	168	170	141	147	173	175	164	164	147	163	186	186	111	117	132	134
4044	140	75	-79.5417	43.7156	201	203	234	234	264	266	160	162	170	170	145	147	165	173	162	164	157	173	186	186	99	99	132	148
4045	141	75	-79.5417	43.7156	195	201	236	248	254	260	166	166	168	168	143	145	167	171	162	166	139	147	186	186	107	109	146	146
4046	142	75	-79.5417	43.7156	201	207	238	240	262	274	158	162	168	172	139	145	171	201	162	162	155	155	186	186	101	107	132	132
4057	143	75	-79.5417	43.7156	201	203	236	246	254	254	156	162	168	170	141	145	169	171	164	164	153	155	170	170	109	113	132	144
4048	144	75	-79.5417	43.7156	195	203	234	236	268	276	158	170	168	168	145	149	175	175	162	164	153	157	186	186	105	109	130	132
4049	145	75	-79.5417	43.7156	201	203	234	234	262	266	166	168	170	170	145	145	169	173	166	166	155	157	170	186	105	121	132	134
4053	146	75	-79.5417	43.7156	201	203	236	248	268	268	160	168	168	170	145	151	169	175	162	162	153	161	186	186	103	105	132	142
4054	147	75	-79.5417	43.7156	203	207	234	236	254	266	154	160	168	168	145	147	167	169	162	166	147	179	186	186	101	115	142	148
4055	148	75	-79.5417	43.7156	195	203	234	258	254	264	156	160	168	168	145	147	171	175	164	164	147	147	186	186	113	115	146	148
4059	149	75	-79.5417	43.7156	203	203	234	236	256	260	158	166	168	168	145	145	165	167	162	164	147	155	186	186	111	111	132	146
4060	150	94	-79.5148	43.7054	201	213	234	238	254	254	162	168	166	170	145	145	169	171	164	166	147	167	170	186	105	105	132	146
4061	151	94	-79.5155	43.7053	203	203	234	234	254	268	152	160	168	170	143	151	171	175	162	162	159	165	186	186	105	113	132	132
4062	152	76	-79.5174	43.7116	203	205	234	246	254	262	166	172	168	170	143	145	167	173	162	164	147	147	186	186	105	113	134	134
4063	153	94	-79.527	43.7029	201	203	234	246	260	266	156	164	170	172	147	149	167	171	162	162	147	181	186	186	111	117	134	146
4064	154	78	-79.4908	43.7159	201	203	234	246	258	270	156	162	168	180	145	149	169	179	162	162	153	159	186	186	107	109	134	134
4065	155	78	-79.4932	43.7169	195	205	234	238	254	254	162	164	170	170	141	151	171	175	164	166	147	153	170	186	103	109	132	146
4066	156	78	-79.4931	43.7166	203	203	234	236	268	268	158	162	168	168	145	155	167	173	166	166	151	165	170	186	107	111	134	148
4067	157	78	-79.4931	43.7166	203	205	236	236	260	272	160	162	168	170	139	143	169	173	164	164	149	161	170	170	101	117	138	146
4068	158	77	-79.5094	43.7129	195	205	240	242	274	282	158	172	168	170	141	145	165	169	162	164	153	169	176	186	107	109	132	132
4069	159	77	-79.5094	43.7129	201	207	234	236	260	266	160	160	168	168	117	147	167	175	164	164	153	157	186	186	101	113	132	136
4072	160	96	-79.4857	43.7122	201	205	246	250	260	288	158	160	168	172	147	149	167	171	164	170	151	155	186	186	103	109	142	160
4073	161	96	-79.4849	43.7124	203	203	234	238	254	262	160	162	168	168	145	147	165	167	162	164	165	165	186	186	103	113	132	140
4074	162	96	-79.4846	43.7124	205	209	236	250	270	280	160	162	170	180	145	149	167	171	164	164	147	153	186	186	99	111	132	132
4075	163	96	-79.4844	43.7123	203	213	234	236	254	266	160	162	168	168	149	149	171	171	164	164	153	153	186	186	105	119	132	134
4076	164	96	-79.4837	43.7125	195	203	238	248	254	300	162	170	166	168	143	151	169	175	164	164	155	155	186	186	107	113	134	136
4077	165	96	-79.4834	43.7125	203	205	236	248	250	268	160	162	168	168	141	147	169	171	162	164	141	153	188	190	103	107	132	136
4078	166	96	-79.483	43.7125	203	205	234	234	260	268	162	162	168	172	145	147	167	169	162	162	165	165	170	186	103	107	132	132
4079	167	96	-79.48	43.7129	201	203	234	252	262	268	160	162	168	168	143	147	167	169	162	164	143	153	186	186	101	107	136	146
4080	168	97	-79.4725	43.7185	203	203	236	238	260	264	158	164	168	170	145	147	165	171	164	168	147	151	186	186	105	117	134	148
4081	169	97	-79.4733	43.7182	195	201	234	236	254	258	156	162	168	170	139	151	169	175	162	164	155	161	186	186	105	111	134	146
4082	170	97	-79.4733	43.7182	203	203	236	252	254	274	154	160	168	170	139	147	171	173	162	164	141	159	170	186	103	105	132	142
4083	171	97	-79.4723	43.7181	195	203	236	238	266	274	156	164	166	168	147	149	171	171	162	166	145	161	170	186	107	111	132	132
4084	172	97	-79.4723	43.7181	203	207	236	236	268	268	156	158	168	168	141	141	167	173	162	166	157	165	170	186	101	105	134	136
4085	173	97	-79.4723	43.7181	201	215	236	242	262	266	160	162	168	184	143	147	169	169	164	166	151	153	186	202	103	105	132	138
4086	174	97	-79.4723	43.7181	195	199	236	240	254	262	156	160	168	170	147	149	169	171	164	164	153	155	170	186	99	103	132	136
4087	175	97	-79.4725	43.718	195	209	238	240	254	264	160	168	170	170	145	147	167	169	162	166	151	157	186	186	103	107	132	146
4090	176	100	-79.4258	43.7262	195	205	234	236	266	302	162	166	168	172	141	149	167	175	164	166	153	167	170	186	101	105	134	136
4091	177	100	-79.4258	43.7262	203	203	N/A	N/A	252	258	156	164	168	172	143	147	169	171	162	168	147	151	186	186	107	107	132	138
4092	178	108	-79.2869	43.7598	203	211	228	242	254	266	162	170	168	168	139	149	167	171	162	164	149	153	170	186	105	109	132	134
4093	179	108	-79.2874	43.7603	203	203	240	248	266	278	164	166	168	168	145	145	171	175	160	166	143	151	186	186	99	105	136	146
4094	180	108	-79.2861	43.7608	195	211	234	248	250	262	168	168	168	170	143	145	167	171	162	162	157	159	170	186	101	107	132	134
4095	181	108	-79.2861	43.7608	203	223	236	250	250	270	164	168	168	170	139	143	169	175	164	164	139	171	186	186	101	103	132	158
4096	182	108	-79.2876	43.7602	203	209	236	248	260	260	164	164	166	168	139	147	169	171	162	164	155	157	186	186	103	109	146	146
4097	183	85	-79.3772	43.743	201	203	234	250	258	262	160	166	170	172	117	149	171	173	162	164	147	155	186	186	103	105	132	134
4098	184	85	-79.377	43.743	205	205	234	248	262	278	160	162	168	168	145	149	167	169	162	164	157	161	170	186	107	119	132	134
4101	185	85	-79.3763	43.7437	195	203	234	238	266	268	160	160	168	168	147	149	167	171	164	166	147	177	186	186	103	107	132	136
4102	186	85	-79.3776	43.7433	197	205	236	246	260	264	162	164	168	168	141	141	169	171	164	164	159	159	170	186	103	107	130	134
4103	187	85	-79.3772	43.7429	203	211	236	246	262	264	160	162	168	168	141	149	167	171	162	164	159	165	170	186	109	119	132	134
4104	188	85	-79.3771	43.743	201	201	234	236	254	270	160	170	168	168	141	145	165	167	162	162	141	141	170	186	103	113	144	146
4105	189	85	-79.3766	43.7433	195	203	234	236	264	276	162	166	168	172	141	141	167	179	164	166	145	169	186	186	105	109	148	148
4106	190	85	-79.3773	43.7431	195	207	234	250	264	266	164	166	166	168	141	147	169	173	164	168	153	169	170	186	101	105	138	144
4107	191	85	-79.3769	43.7434	201	205	236	240	266	270	158	166	168	170	145	155	173	179	162	164	141	157	186	186	103	109	134	138
4108	192	85	-79.3772	43.7431	195	203	232	234	262	274	156	166	168	170	141	143	167	179	162	164	147	147	186	186	105	113	132	136
4111	193	85	-79.3769	43.7434	203	207	234	254	254	268	158	158	168	168	147	151	163	169	162	164	153	177	186	186	103	107	134	152
4112	194	103	-79.3735	43.7415	171	195	236	236	260	262	160	162	168	170	143	147	175	177	160	162	153	167	186	186	109	117	138	146
4113	195	105	-79.3323	43.7494	195	203	234	236	262	282	156	168	168	172	143	149	169	171	162	166	151	153	170	170	113	115	130	136
4114	196	105	-79.3323	43.7494	203	217	236	242	262	264	160	168	168	172	147	149	169	175	162	164	159	169	170	186	107	113	132	146
4115	197	105	-79.3321	43.7492	201	203	234	248	260	302	158	164	168	168	143	145	171	179	162	162	161	165	186	186	105	113	130	134
4116	198	83	-79.4052	43.7415	203	203	234	234	254	268	156	170	168	168	143	147	171	171	162	164	147	157	186	186	105	113	132	142
4121	199	83	-79.4023	43.741	203	205	234	244	254	260	164	168	170	172	143	147	169	169	164	166	157	159	176	186	105	113	134	146
4118	200	83	-79.4052	43.7415	203	207	234	250	268	270	160	162	168	168	147	149	169	175	162	166	155	177	186	188	105	105	132	132
4122	201	83	-79.4111	43.7341	201	203	234	234	254	282	166	170	168	172	143	151	173	179	160	162	147	161	170	176	105	111	132	148
4126	202	83	-79.4122	43.7377	195	203	248	250	258	276	152	162	168	172	145	145	155	159	162	164	161	161	158	158	101	115	134	136
5000	203	93	-79.5436	43.6947	203	203	236	238	262	266	158	162	168	170	139	147	167	173	164	164	153	159	186	186	103	113	132	138
5001	204	94	-79.5138	43.6971	195	205	234	246	260	264	158	162	168	168	147	149	169	177	162	164	153	169	186	186	103	115	132	132
5002	205	94	-79.5138	43.6971	N/A	N/A	N/A	N/A	266	266	N/A	N/A	N/A	N/A	145	145	167	167	162	164	147	147	170	186	109	109	132	134
5003	206	94	-79.5138	43.6971	195	201	236	250	254	260	170	174	168	170	145	153	167	169	162	164	157	163	186	186	105	111	140	146
5007	207	96	-79.4851	43.7048	195	199	234	242	260	270	162	162	168	170	139	141	167	171	162	164	153	161	186	186	99	113	132	134
5006	208	96	-79.4851	43.7048	201	201	234	234	254	262	154	160	172	172	141	149	167	169	164	164	155	167	170	186	111	115	132	132
5008	209	96	-79.4851	43.7048	203	203	234	236	254	280	156	160	168	172	141	145	167	169	164	164	161	161	176	186	107	113	134	144
5010	210	96	-79.4834	43.7059	201	203	234	258	260	278	152	160	168	172	139	141	169	179	162	164	139	163	182	186	103	107	134	136
6027	211	114	-79.4809	43.6927	205	205	N/A	N/A	254	282	N/A	N/A	N/A	N/A	141	143	171	171	164	164	153	155	186	186	103	105	132	142
5013	212	96	-79.4834	43.7059	201	205	234	236	260	270	164	164	168	170	141	145	167	169	162	164	153	153	186	186	105	115	132	140
5015	213	95	-79.5022	43.7075	209	211	234	248	254	258	158	160	168	170	117	143	169	173	164	164	147	159	186	186	107	111	140	150
5016	214	95	-79.5022	43.7075	197	201	234	240	260	262	158	158	170	170	145	145	167	169	162	164	149	153	186	186	105	105	134	138
5018	215	118	-79.416	43.714	201	203	234	246	264	264	N/A	N/A	168	168	N/A	N/A	167	171	162	164	N/A	N/A	170	186	N/A	N/A	134	134
5025	216	118	-79.4181	43.7172	195	195	246	248	262	268	160	162	168	168	141	149	171	173	162	166	157	159	170	186	103	125	134	144
5020	217	118	-79.4159	43.7142	203	211	234	246	262	262	158	160	168	180	139	141	167	167	162	164	159	169	186	188	99	99	132	132
5021	218	118	-79.4159	43.7142	187	207	232	236	262	270	156	166	170	170	139	141	165	167	162	166	161	171	186	186	103	107	132	140
5022	219	118	-79.4159	43.7142	203	203	234	236	268	268	152	170	168	170	145	151	167	171	162	164	153	157	186	186	99	105	132	132
5024	220	118	-79.4116	43.7148	203	203	234	246	258	264	162	170	168	168	141	151	175	175	164	164	153	155	186	186	101	111	134	138
5026	221	118	-79.4181	43.7172	203	213	236	248	266	268	158	162	168	170	141	141	167	169	164	166	141	157	170	186	101	111	136	144
5027	222	117	-79.4358	43.7071	201	201	234	250	260	266	158	162	170	172	147	151	167	175	162	164	149	169	186	186	105	107	138	148
5028	223	117	-79.4358	43.7071	195	205	236	236	250	284	156	158	168	170	145	147	169	171	164	164	159	167	176	186	N/A	N/A	134	138
5029	224	116	-79.4409	43.7039	201	203	234	256	276	276	162	168	166	168	139	147	163	179	162	168	163	165	170	186	103	113	132	138
5032	225	116	-79.439	43.7045	203	209	236	246	266	280	158	160	166	168	145	147	167	167	164	164	145	159	186	186	103	105	136	138
5031	226	116	-79.439	43.7045	195	203	236	240	254	268	158	164	168	182	145	147	167	171	162	164	159	161	170	186	97	103	134	146
5033	227	116	-79.439	43.7045	201	203	246	250	260	270	162	162	166	168	141	149	167	175	164	164	153	169	170	186	105	109	132	138
5034	228	116	-79.439	43.7045	203	209	234	244	258	262	156	164	168	168	139	141	169	169	162	164	141	155	186	186	101	113	132	138
5035	229	117	-79.4358	43.7071	203	203	N/A	N/A	258	260	N/A	N/A	168	168	141	147	167	175	162	164	159	159	176	186	N/A	N/A	132	132
5036	230	117	-79.4358	43.7071	203	207	236	240	254	254	160	172	168	168	145	145	165	179	164	166	149	153	186	186	107	107	136	146
5037	231	119	-79.3892	43.7189	195	195	234	236	266	296	156	166	168	170	143	147	167	171	164	166	147	151	186	188	99	111	132	134
5038	232	119	-79.3892	43.7189	201	207	236	238	264	270	162	164	168	172	143	147	169	171	164	164	145	179	186	186	103	111	132	132
5039	233	119	-79.3892	43.7189	195	203	234	248	268	278	160	160	164	170	143	147	169	171	162	164	159	163	170	186	99	103	134	134
5040	234	119	-79.3892	43.7189	195	203	234	248	262	268	160	162	170	170	143	151	169	171	164	164	151	161	172	186	105	107	132	146
5041	235	119	-79.3892	43.7189	195	203	234	236	254	280	158	160	168	168	143	149	171	173	164	168	139	155	170	186	107	109	132	134
5042	236	119	-79.3892	43.7189	201	203	234	236	266	268	156	162	168	170	147	151	165	169	162	164	151	153	182	186	105	109	132	136
5043	237	119	-79.3892	43.7189	205	211	236	236	264	276	156	160	170	172	141	147	169	171	166	168	153	161	176	186	111	115	134	138
5044	238	119	-79.3892	43.7189	187	203	234	234	262	262	166	168	170	182	141	151	169	171	162	166	151	173	186	186	103	111	136	146
5045	239	119	-79.3892	43.7189	203	209	246	246	258	262	162	168	168	168	145	147	167	171	162	164	151	167	170	170	101	125	132	136
5049	240	119	-79.39	43.7185	195	211	234	234	264	270	158	168	168	168	145	147	167	173	162	162	149	165	170	186	103	113	134	146
5047	241	119	-79.3892	43.7189	187	195	234	236	262	276	160	162	168	170	141	147	173	179	164	164	141	157	170	186	101	107	132	146
5048	242	119	-79.3892	43.7189	203	211	234	236	260	266	160	166	168	174	145	147	169	171	164	164	153	173	186	186	103	107	132	136
5050	243	119	-79.3904	43.7185	203	205	236	236	260	266	156	162	166	168	147	147	165	167	164	164	153	155	186	186	109	117	132	136
5051	244	119	-79.39	43.7185	203	217	234	240	262	268	160	170	166	168	143	145	169	179	162	164	153	155	186	186	105	107	134	150
5054	245	119	-79.3918	43.7188	205	209	234	240	262	264	158	162	168	170	145	149	165	167	164	164	153	171	186	186	105	107	134	134
5058	246	126	-79.2755	43.7408	201	201	234	236	266	268	162	166	172	174	147	149	167	179	164	164	151	161	186	186	101	105	132	132
5059	247	126	-79.2774	43.7418	201	203	234	254	266	280	162	164	168	170	149	155	169	175	164	170	153	159	186	186	103	107	132	134
5060	248	126	-79.2784	43.7419	203	203	242	248	270	280	160	164	168	170	147	147	169	169	164	164	147	157	186	188	105	111	132	132
5061	249	126	-79.278	43.7415	195	203	234	236	258	264	160	166	168	168	143	155	167	171	164	166	153	155	186	186	101	109	132	138
5062	250	126	-79.2785	43.7422	201	201	234	238	262	266	164	174	168	168	141	141	169	171	160	162	147	151	186	186	107	109	138	146
5063	251	126	-79.2795	43.7397	195	203	238	242	258	262	172	174	168	168	145	145	171	173	162	164	151	161	186	186	105	107	130	134
5064	252	126	-79.2794	43.7396	195	221	236	246	254	258	156	160	168	172	143	151	169	169	164	168	153	167	186	186	99	117	134	146
5065	253	126	-79.2791	43.7398	201	203	236	258	256	270	166	170	168	168	141	147	167	169	162	162	153	167	186	186	103	105	132	134
5066	254	126	-79.2788	43.74	195	201	234	236	258	260	166	166	170	174	145	151	171	179	164	166	147	161	170	186	99	115	132	132
5067	255	126	-79.2776	43.7404	195	213	236	236	272	274	160	160	168	170	141	143	169	169	162	162	155	165	170	186	103	105	134	138
5068	256	126	-79.2792	43.742	201	201	234	236	264	266	164	176	168	170	141	147	169	173	164	164	153	155	186	188	N/A	N/A	132	146
5069	257	126	-79.2759	43.7407	191	201	238	242	260	264	160	164	170	176	145	147	169	169	162	162	153	159	186	186	103	105	132	134
5070	258	126	-79.2755	43.7408	203	207	234	246	264	266	158	164	168	168	147	151	167	169	164	164	153	171	186	186	99	117	132	138
5071	259	106	-79.3079	43.7467	203	205	242	244	254	264	156	160	168	170	141	147	169	171	162	166	157	157	186	186	103	113	132	134
5072	260	106	-79.3078	43.7472	201	203	234	238	280	300	152	160	168	170	145	149	167	169	162	164	143	159	170	170	103	105	134	136
5073	261	106	-79.3078	43.7468	195	203	234	234	264	264	160	166	168	168	143	145	169	175	164	166	153	157	176	186	101	103	132	136
5074	262	106	-79.3074	43.7474	203	205	234	236	252	258	158	158	168	168	149	149	175	179	162	164	163	167	186	196	105	113	136	144
5075	263	105	-79.3294	43.739	197	205	234	236	254	266	158	160	168	170	141	151	167	173	164	164	151	163	170	186	101	105	132	132
5076	264	105	-79.3294	43.7389	201	201	234	236	262	268	152	164	168	172	145	147	169	175	166	166	153	159	186	186	105	107	132	134
5077	265	105	-79.3294	43.7389	203	207	234	254	264	268	158	164	168	180	139	141	167	169	162	164	149	155	170	186	109	113	132	148
5078	266	105	-79.3294	43.739	201	203	234	248	260	268	152	164	168	170	143	145	171	173	164	168	161	173	170	170	105	115	132	132
5079	267	123	-79.3333	43.734	203	211	234	240	262	264	156	164	170	172	145	147	169	175	164	164	153	165	176	188	103	105	134	134
5080	268	123	-79.3333	43.734	195	203	234	238	252	266	164	166	166	170	147	147	169	171	164	164	155	157	186	188	103	103	132	142
5081	269	105	-79.3217	43.7409	195	203	234	238	264	266	160	166	166	168	141	147	169	171	162	164	147	163	170	186	101	101	132	132
5083	270	105	-79.3217	43.741	195	225	234	258	260	270	154	166	168	168	117	141	167	167	162	166	147	151	186	186	101	109	132	136
5084	271	104	-79.3539	43.7333	205	207	236	248	266	268	158	164	172	174	141	149	169	171	162	166	155	155	170	186	101	105	132	136
5086	272	104	-79.3539	43.7333	203	205	234	246	254	264	158	162	168	168	147	151	169	169	164	164	153	169	170	186	107	107	130	134
5087	273	104	-79.3539	43.7333	201	211	236	248	262	262	166	168	168	168	141	141	169	171	162	166	139	153	186	186	111	111	132	132
5088	274	121	-79.3625	43.721	201	207	234	234	254	274	162	164	168	170	141	143	167	175	162	166	149	189	186	186	101	107	132	136
5106	275	103	-79.358	43.7338	195	203	236	236	254	270	160	160	170	170	141	145	167	169	164	166	141	171	186	186	103	111	136	138
5090	276	103	-79.3574	43.7342	201	205	234	238	262	264	164	176	168	168	147	151	169	175	162	164	157	169	186	186	111	115	132	136
5092	277	103	-79.3574	43.7342	195	203	234	234	254	266	158	162	168	170	149	155	167	167	162	164	153	165	186	186	103	113	142	146
5095	278	103	-79.3576	43.734	195	203	234	236	254	258	156	162	168	168	141	145	167	169	164	166	141	155	176	186	103	111	140	146
5096	279	103	-79.3576	43.734	195	197	236	238	258	282	162	168	170	172	151	151	167	169	162	162	149	165	186	186	107	109	136	146
5107	280	103	-79.3561	43.7346	203	203	236	240	272	288	156	156	168	168	141	145	167	167	164	166	151	153	186	186	105	117	134	150
5105	281	103	-79.3579	43.734	203	207	228	234	260	266	158	158	168	172	139	145	169	169	162	166	151	177	170	186	103	105	132	136
5108	282	103	-79.3561	43.7346	195	203	236	236	256	260	154	168	168	168	149	149	171	173	164	164	161	169	186	186	103	109	134	142
5109	283	103	-79.3561	43.7346	203	211	234	236	254	266	160	160	168	168	141	141	167	169	164	164	N/A	N/A	170	186	103	103	136	144
5110	284	103	-79.3585	43.7337	203	211	234	234	264	266	156	164	168	170	147	147	169	175	162	164	161	167	186	186	113	115	130	134
5111	285	103	-79.3585	43.7337	203	205	236	244	254	258	158	162	168	170	141	147	169	169	164	164	153	167	186	186	107	109	132	142
5112	286	103	-79.3584	43.7335	207	207	238	242	258	268	160	166	168	170	141	153	167	175	162	162	159	161	186	186	105	113	132	136
6000	287	128	-79.5379	43.6751	199	203	234	234	262	266	160	166	168	168	141	145	167	169	162	164	151	157	170	186	105	109	134	138
6001	288	130	-79.5071	43.6788	195	207	234	234	268	272	158	158	168	172	139	147	169	169	162	164	153	171	186	186	101	113	134	136
6002	289	130	-79.5072	43.6784	203	203	236	236	260	260	158	166	168	172	141	147	167	169	162	164	147	155	186	186	107	111	132	138
6003	290	130	-79.5072	43.6784	201	203	238	244	260	268	164	176	168	170	145	147	167	171	162	164	157	175	186	188	103	115	136	146
6005	291	130	-79.5075	43.6785	201	203	236	236	264	266	156	166	170	182	141	149	169	175	162	164	139	157	186	186	109	113	132	132
6015	292	130	-79.516	43.6718	195	203	234	236	262	266	156	158	168	170	139	143	167	179	164	164	159	161	170	186	105	109	138	150
6007	293	130	-79.5075	43.6785	201	203	234	238	254	276	158	164	168	168	141	149	169	175	164	164	139	157	186	202	107	111	132	136
6008	294	130	-79.5075	43.6785	203	203	234	234	N/A	N/A	154	174	168	172	141	147	171	179	164	164	155	167	188	196	103	105	134	134
6009	295	130	-79.516	43.6708	191	203	236	248	254	286	162	168	168	170	143	149	167	175	164	166	149	161	170	186	103	109	132	132
6010	296	130	-79.5159	43.672	195	197	236	248	250	254	158	164	168	170	141	147	169	169	164	164	143	147	186	188	99	99	132	132
6012	297	130	-79.5158	43.6718	201	203	236	264	272	286	158	158	170	170	139	143	167	175	164	164	159	171	186	186	105	107	132	134
6013	298	130	-79.5158	43.6718	191	201	234	236	254	262	156	160	168	170	147	149	169	171	164	164	159	161	186	186	103	107	132	134
6014	299	130	-79.516	43.6718	203	207	234	236	264	266	158	164	168	170	141	147	167	171	162	162	151	157	186	186	107	109	132	136
6017	300	112	-79.5062	43.6871	205	211	234	250	268	268	156	166	168	168	117	147	167	169	162	164	151	169	170	176	105	109	130	160
6019	301	150	-79.4624	43.6757	209	221	236	250	254	260	156	170	172	180	121	145	167	169	162	164	151	153	186	186	103	103	132	146
6021	302	133	-79.4562	43.6826	201	203	234	236	266	270	160	164	168	172	141	147	169	169	162	166	139	157	186	186	103	103	132	134
6022	303	133	-79.4584	43.684	195	203	234	236	256	264	158	162	168	168	145	145	167	167	162	164	157	169	186	186	103	105	132	134
6023	304	133	-79.4584	43.684	201	201	234	236	266	268	162	168	172	172	141	145	169	171	164	164	143	175	186	186	101	107	134	134
6024	305	133	-79.4589	43.6847	203	203	234	238	258	264	158	158	168	176	119	151	169	171	164	166	159	165	170	186	111	119	134	152
6025	306	133	-79.4589	43.6847	203	207	236	246	260	266	152	170	168	168	147	155	169	179	164	166	155	161	176	186	99	111	134	134
6026	307	132	-79.4782	43.6908	191	201	236	240	260	268	160	164	170	170	147	149	167	171	166	166	157	161	170	176	105	125	134	136
6028	308	134	-79.4479	43.6927	N/A	N/A	N/A	N/A	268	282	N/A	N/A	N/A	N/A	139	139	171	171	164	164	157	159	186	206	N/A	N/A	134	138
6029	309	134	-79.4472	43.6929	201	205	240	240	236	274	156	162	168	168	145	147	167	173	162	164	151	171	186	186	99	113	132	148
6030	310	134	-79.448	43.6921	195	203	234	236	262	270	152	156	168	170	145	145	165	169	162	164	151	157	176	186	105	107	132	134
6031	311	134	-79.4483	43.6924	201	203	236	236	254	264	164	164	168	182	141	149	169	171	162	162	149	181	186	186	103	111	132	146
6032	312	134	-79.4466	43.691	201	203	236	242	260	268	158	166	170	172	145	147	167	179	164	164	151	155	176	186	105	107	132	162
6033	313	153	-79.4191	43.69	201	205	236	236	254	262	160	162	168	170	141	145	167	167	164	164	153	175	186	188	105	109	134	144
6040	314	153	-79.4204	43.6901	195	201	232	236	260	268	158	158	168	172	145	145	167	173	162	164	153	155	186	186	103	107	134	134
6035	315	153	-79.4183	43.6894	203	211	236	258	258	266	158	168	170	170	143	145	169	175	164	164	139	143	176	186	117	117	132	146
6036	316	153	-79.4182	43.6897	195	205	240	256	254	268	156	162	170	170	145	147	167	171	162	164	153	155	186	186	99	109	132	134
6037	317	153	-79.4197	43.69	203	203	228	234	260	260	158	166	168	170	145	153	171	175	162	164	147	161	186	186	103	109	132	138
6039	318	153	-79.4202	43.6905	201	207	236	242	258	260	162	166	166	168	141	145	169	175	164	164	157	159	170	186	103	111	134	146
6044	319	135	-79.4224	43.6902	205	205	236	242	268	274	162	166	168	172	139	141	169	175	162	166	157	163	186	186	103	107	132	142
7018	320	149	-79.4825	43.674	191	205	234	236	268	270	158	162	168	168	139	145	167	175	162	164	147	161	182	186	105	109	134	136
6043	321	135	-79.4224	43.6902	203	209	234	234	256	282	158	164	168	168	145	147	171	177	162	166	147	153	176	186	103	109	136	142
6045	322	136	-79.4044	43.701	195	195	244	250	254	258	162	164	168	170	143	145	167	171	162	164	143	157	186	186	103	103	130	132
6047	323	136	-79.4047	43.7014	203	203	228	234	262	262	162	166	168	170	143	151	163	173	162	164	169	171	186	188	101	107	132	140
6048	324	136	-79.4047	43.7014	187	203	236	248	266	282	154	170	168	170	143	149	171	175	162	164	139	165	186	186	107	109	132	134
6049	325	118	-79.4047	43.7089	201	207	240	254	266	268	162	162	168	170	143	151	173	173	162	164	149	153	186	186	105	105	132	136
6050	326	118	-79.4047	43.7089	203	205	234	236	268	274	156	158	168	168	139	145	167	171	164	164	141	169	186	186	105	105	136	140
6051	327	118	-79.4047	43.7089	203	203	236	238	274	276	160	170	166	168	143	149	171	177	162	164	153	171	170	170	101	103	140	146
6052	328	118	-79.4047	43.7089	205	211	234	246	268	270	162	164	168	168	147	147	167	167	162	166	147	165	170	186	99	109	138	146
6059	329	118	-79.4047	43.7089	201	205	234	236	268	268	162	164	168	168	151	155	167	167	162	164	141	147	170	186	103	105	136	136
6055	330	118	-79.4047	43.7089	197	201	232	236	260	264	156	162	168	168	141	147	167	173	164	164	153	157	186	186	105	105	134	146
6057	331	118	-79.4047	43.7089	195	203	242	246	256	298	160	160	168	168	141	143	167	173	162	164	143	153	170	186	101	105	134	146
6060	332	118	-79.4047	43.7089	203	207	234	256	258	280	158	164	168	168	143	153	169	179	162	162	141	159	186	186	105	107	132	134
6061	333	136	-79.4049	43.7063	195	203	234	244	258	282	160	160	170	172	143	143	167	169	162	164	153	161	170	186	109	109	136	146
6062	334	136	-79.3999	43.6961	195	201	236	242	262	266	162	168	168	168	143	149	169	171	162	164	159	161	186	186	101	105	136	136
6063	335	155	-79.3949	43.6959	195	207	234	236	256	258	160	164	168	168	147	151	171	173	164	164	155	161	186	186	111	115	134	146
6066	336	155	-79.3949	43.6959	209	211	234	248	256	266	160	164	168	180	147	149	169	171	164	164	151	161	186	186	105	105	132	138
6067	337	138	-79.3716	43.7108	195	203	234	236	256	264	162	166	168	168	145	147	169	171	164	164	161	167	186	186	107	115	132	148
6095	338	140	-79.3478	43.7161	201	209	236	244	260	264	162	166	168	168	139	149	169	169	162	164	153	161	186	186	107	111	134	162
6069	339	138	-79.367	43.7056	195	203	234	236	268	270	158	162	168	180	139	143	167	167	166	166	153	161	176	186	105	107	134	136
6071	340	138	-79.3642	43.7071	203	205	234	236	262	268	156	162	168	180	145	151	167	177	164	164	153	155	186	186	105	105	132	132
6072	341	138	-79.3642	43.7071	201	201	232	234	252	260	162	164	166	168	147	149	167	171	164	164	145	153	170	186	101	115	132	134
6073	342	138	-79.3642	43.7071	195	203	232	234	260	274	162	164	168	172	139	151	171	171	164	166	151	163	186	202	107	111	132	136
6074	343	138	-79.3642	43.7071	195	209	234	236	272	282	152	158	168	168	141	147	167	177	164	164	139	157	176	182	103	115	134	136
6075	344	158	-79.3404	43.7035	203	211	236	236	260	276	158	160	168	170	141	145	169	169	164	166	157	171	186	186	101	103	134	134
6076	345	158	-79.3342	43.7026	197	207	236	244	250	272	160	168	170	170	139	145	167	167	162	166	161	175	170	170	107	107	132	136
6081	346	158	-79.3338	43.7026	201	203	236	240	254	266	158	160	168	174	145	145	167	171	164	166	141	153	170	186	103	105	132	132
6080	347	158	-79.3338	43.7026	203	203	234	236	260	270	160	170	168	170	145	151	167	169	162	164	161	165	186	188	109	119	132	132
6079	348	158	-79.3338	43.7026	201	205	236	236	254	254	158	168	170	172	141	145	167	169	166	170	153	175	170	186	109	113	132	134
6082	349	158	-79.3338	43.7026	203	205	234	234	264	264	162	170	168	168	141	141	171	171	164	166	141	153	170	186	105	109	132	132
6083	350	158	-79.3344	43.7026	203	203	234	236	262	264	158	166	168	168	141	145	167	175	162	166	143	149	186	186	101	101	130	132
6084	351	158	-79.3344	43.7026	201	203	236	252	254	262	158	162	168	168	153	155	167	173	164	164	147	163	170	186	101	113	132	132
6085	352	157	-79.3421	43.7011	195	215	234	236	256	272	160	162	168	170	141	149	167	169	164	164	155	161	186	188	103	107	138	138
6086	353	140	-79.3411	43.7134	203	203	234	234	262	264	158	164	168	172	143	143	169	169	162	164	153	155	170	186	113	115	134	134
6088	354	140	-79.3434	43.7145	203	207	232	234	258	274	160	166	168	168	141	147	171	179	162	164	153	159	186	186	101	113	134	134
6089	355	140	-79.3449	43.7162	195	207	234	244	266	266	158	162	168	170	141	149	167	167	162	164	155	159	170	186	99	117	132	132
6090	356	140	-79.3449	43.7162	195	205	236	236	262	282	158	160	168	170	139	145	167	167	162	164	151	161	186	186	109	113	134	160
6091	357	140	-79.3449	43.7162	203	203	234	248	262	270	158	162	168	168	145	145	167	171	162	164	153	155	186	186	103	109	132	134
6092	358	140	-79.3469	43.7159	201	211	234	236	264	266	160	164	170	170	149	151	167	175	162	162	151	153	186	204	99	109	134	136
6093	359	140	-79.3478	43.7161	201	203	234	236	254	258	162	168	168	168	143	147	167	171	162	166	147	167	186	186	103	113	134	142
6094	360	140	-79.3475	43.716	201	203	236	248	254	284	160	164	168	172	141	143	169	173	162	164	145	157	170	186	103	115	134	144
6096	361	140	-79.3478	43.7161	203	205	236	256	254	260	158	162	168	170	139	149	171	177	162	164	147	151	186	186	101	105	132	146
6097	362	140	-79.3475	43.716	195	203	234	252	262	280	158	166	168	172	141	145	169	171	164	164	161	171	176	186	101	109	140	144
6098	363	142	-79.3078	43.7264	195	203	236	242	254	254	158	166	168	172	147	155	167	169	162	166	145	153	170	186	103	105	132	146
6099	364	142	-79.3078	43.7263	201	203	234	234	266	276	158	168	168	170	141	147	167	167	164	166	159	169	176	186	107	119	130	146
6100	365	142	-79.3084	43.7272	203	203	236	242	256	260	156	162	168	170	143	145	169	171	164	164	157	159	186	186	103	115	134	148
6101	366	142	-79.3084	43.727	205	207	234	236	264	272	162	162	168	168	141	149	167	167	164	164	151	157	170	186	105	109	132	134
6102	367	142	-79.3069	43.7265	209	211	234	236	272	280	152	162	168	172	147	149	167	169	164	164	149	173	188	188	109	111	132	150
6107	368	142	-79.308	43.7273	195	205	234	234	270	278	160	166	166	168	139	141	169	171	162	168	147	161	170	186	111	115	134	136
6104	369	142	-79.3072	43.7265	203	203	238	244	262	270	158	160	168	172	141	143	165	169	164	164	147	177	170	186	103	103	132	134
6105	370	142	-79.3071	43.7264	203	203	234	238	262	282	150	168	168	168	141	145	169	171	162	164	151	179	186	188	105	111	136	160
6106	371	142	-79.305	43.7259	195	217	236	238	262	262	158	164	168	168	141	145	169	169	164	166	149	155	170	186	99	119	134	136
6108	372	142	-79.3084	43.7271	203	211	236	248	262	288	160	162	168	168	143	147	175	175	164	164	151	155	186	186	115	117	132	132
6109	373	142	-79.3084	43.7261	203	205	234	234	258	260	150	156	168	170	147	147	167	169	162	164	157	165	186	186	103	113	134	136
6112	374	178	-79.3018	43.6975	195	195	234	256	256	260	160	162	168	168	141	141	167	177	166	166	141	153	176	186	103	113	132	136
6113	375	142	-79.3084	43.727	195	203	236	238	268	270	160	162	170	170	141	145	175	175	162	162	153	159	170	186	113	117	136	146
6114	376	142	-79.3084	43.7272	205	207	234	236	254	262	160	168	168	172	145	149	169	173	164	166	147	157	186	186	111	111	132	136
7000	377	179	-79.2823	43.7058	197	203	234	236	258	264	158	160	170	172	147	149	169	177	162	166	141	163	170	186	99	99	132	136
7001	378	179	-79.2815	43.7051	195	199	234	238	250	262	160	164	168	180	139	147	169	169	164	166	159	165	186	186	105	107	132	132
7007	379	148	-79.5029	43.6613	203	205	236	248	262	264	162	162	168	168	141	149	167	167	162	166	149	169	170	170	103	107	138	142
7008	380	148	-79.5029	43.6613	201	203	236	236	254	264	158	160	168	168	145	151	169	171	162	164	153	159	170	170	105	107	138	142
7009	381	148	-79.5029	43.6613	201	203	236	236	254	270	160	162	170	172	147	147	165	167	162	166	149	165	170	186	99	109	132	134
7010	382	148	-79.5029	43.6613	199	201	234	236	268	268	160	170	168	168	145	149	169	171	164	164	153	169	186	186	101	103	136	138
7011	383	148	-79.5029	43.6613	197	197	238	242	260	280	160	164	168	168	145	149	167	171	164	170	153	161	182	186	109	117	132	132
7012	384	148	-79.5029	43.6613	203	211	240	246	264	270	160	162	168	168	145	145	167	169	164	166	149	151	186	186	101	111	132	132
7013	385	148	-79.5005	43.6599	201	203	N/A	N/A	268	268	156	160	168	170	145	145	169	171	162	164	151	153	170	186	103	109	132	134
8001	386	166	-79.4932	43.6479	203	207	234	242	254	264	162	170	168	168	151	153	171	171	164	168	153	153	186	186	103	103	132	146
7016	387	148	-79.5005	43.6599	201	203	234	238	254	260	160	164	168	172	139	147	169	169	164	164	153	167	186	186	101	107	130	132
7017	388	148	-79.5005	43.6599	203	207	234	236	266	270	154	160	168	180	147	149	175	179	162	164	149	165	170	186	103	103	134	146
7019	389	149	-79.4865	43.6718	203	209	234	236	266	288	162	168	168	172	143	143	169	173	164	168	147	161	186	186	105	109	134	134
7020	390	149	-79.4816	43.6732	195	205	244	246	262	288	148	164	168	168	141	151	167	169	164	164	139	169	170	186	97	105	134	138
7021	391	149	-79.4844	43.6737	203	207	236	236	254	282	152	158	168	180	141	143	167	167	162	166	155	165	186	186	109	115	134	146
7022	392	168	-79.4717	43.6581	203	203	234	238	254	268	158	168	168	170	143	149	169	171	162	164	147	157	186	186	101	107	132	150
7023	393	168	-79.4717	43.6581	203	207	234	266	262	262	154	158	168	168	147	147	167	171	162	162	157	167	186	186	97	99	132	132
7024	394	168	-79.4717	43.6581	203	209	234	264	270	274	166	170	168	168	151	151	167	175	162	166	143	149	186	186	103	105	134	140
7027	395	133	-79.4518	43.6852	195	203	236	238	254	262	152	162	170	172	145	151	167	173	164	166	153	155	186	188	109	111	130	138
7029	396	151	-79.4461	43.6747	203	203	234	242	262	266	156	162	168	170	141	141	175	175	162	164	151	151	186	188	103	107	132	138
7030	397	155	-79.3874	43.6865	203	205	236	236	262	266	162	164	168	170	143	149	179	181	164	164	153	161	186	186	105	109	132	134
7031	398	155	-79.3874	43.6865	203	207	234	246	254	274	158	164	168	170	151	151	171	171	162	164	145	155	186	186	103	115	132	134
7032	399	155	-79.3873	43.6863	203	209	232	234	260	266	160	162	170	170	147	151	163	167	162	164	153	159	186	186	111	113	130	132
7034	400	155	-79.3881	43.6871	195	205	244	248	266	268	150	162	168	170	145	147	169	171	162	164	147	169	170	186	101	103	134	134
7036	401	155	-79.3892	43.6871	203	207	234	238	260	270	158	166	168	170	145	147	171	175	164	166	147	153	186	186	111	115	134	136
7037	402	174	-79.3665	43.6861	195	201	232	234	262	266	164	176	168	172	137	153	167	169	162	164	171	175	186	202	99	107	132	148
7038	403	174	-79.3665	43.6861	203	203	236	248	254	288	158	160	168	172	145	147	167	167	164	164	147	161	186	186	103	105	132	132
7039	404	174	-79.3665	43.6861	195	211	236	238	262	266	160	164	170	170	145	149	167	171	164	166	153	159	186	186	105	109	134	150
7040	405	174	-79.3665	43.6861	203	203	236	256	262	264	160	162	166	168	149	151	167	167	162	168	151	159	186	186	93	111	132	134
7042	406	174	-79.3665	43.6861	195	195	234	234	260	266	160	160	168	172	145	151	171	173	164	166	151	171	170	186	103	105	132	148
7045	407	174	-79.3667	43.6866	195	201	234	234	262	284	156	158	168	168	145	155	171	175	164	164	159	169	186	186	101	103	134	134
7044	408	174	-79.3667	43.6866	203	203	234	234	254	282	158	160	168	168	143	147	167	177	162	164	161	161	170	186	101	107	134	148
7047	409	174	-79.3667	43.6866	203	203	234	234	266	268	156	160	168	168	141	147	169	169	162	162	147	163	186	186	105	107	130	136
7048	410	174	-79.3666	43.6868	195	203	234	236	254	266	156	162	168	168	139	153	169	169	162	164	153	153	186	186	105	115	132	134
7050	411	158	-79.3271	43.7012	201	205	234	234	266	274	166	176	168	172	143	153	171	177	164	164	155	157	186	186	101	117	132	146
7051	412	158	-79.3269	43.7009	201	203	234	258	258	278	160	160	170	170	147	149	171	171	164	164	155	169	170	170	107	109	132	134
7052	413	158	-79.3269	43.7009	195	203	236	246	260	286	156	164	168	172	141	141	167	167	164	166	147	155	186	186	99	107	134	136
7053	414	158	-79.3269	43.7011	195	209	234	236	262	262	158	168	168	172	141	141	167	171	164	164	139	167	186	186	107	111	132	134
7054	415	158	-79.3269	43.7011	195	205	234	236	254	270	158	160	168	170	145	145	167	169	164	164	147	151	170	188	101	105	132	134
7055	416	158	-79.3269	43.7009	195	203	234	248	258	266	152	158	168	172	141	147	167	175	162	164	153	159	186	196	109	111	136	138
7056	417	159	-79.3158	43.7006	201	201	236	236	264	266	158	160	168	180	121	141	167	169	166	170	151	157	186	186	103	113	134	138
7057	418	159	-79.3158	43.7006	203	203	234	236	268	282	164	166	168	170	141	149	167	171	162	164	139	151	186	186	105	113	132	134
7058	419	159	-79.3158	43.7006	195	201	234	246	262	266	166	174	168	170	139	147	169	175	164	164	155	155	186	186	N/A	N/A	132	132
7059	420	159	-79.3158	43.7006	203	207	234	246	260	278	160	160	168	170	145	147	167	167	162	164	161	161	186	186	103	113	136	148
7061	421	159	-79.3187	43.7017	191	203	234	238	254	274	156	160	168	170	143	147	169	175	164	164	153	165	186	186	103	113	134	134
7062	422	159	-79.319	43.7017	199	203	236	238	268	280	162	170	168	170	151	173	169	171	164	166	153	159	170	186	109	115	130	146
7063	423	159	-79.3187	43.7017	203	209	236	236	256	266	166	168	168	168	145	147	169	171	164	164	153	153	170	186	113	125	132	140
7064	424	159	-79.3181	43.701	203	205	234	238	260	274	156	160	168	168	147	151	167	171	164	164	149	159	170	186	103	113	136	138
7065	425	159	-79.3188	43.7016	207	221	234	234	268	282	158	160	168	168	143	147	169	169	166	168	157	159	186	186	105	113	132	148
8000	426	166	-79.4932	43.6479	195	207	234	236	266	274	156	164	168	168	139	149	167	169	164	164	151	165	186	186	103	111	132	134
8002	427	184	-79.4934	43.6461	191	209	234	242	254	260	156	158	168	168	141	143	169	173	162	166	159	169	186	186	99	111	132	136
8003	428	184	-79.4935	43.6461	205	207	234	236	266	270	158	166	168	176	143	145	169	175	162	164	159	159	170	186	103	107	136	140
8004	429	184	-79.4938	43.6463	205	207	234	244	270	270	168	168	168	172	143	147	171	179	164	164	153	175	186	186	101	119	134	134
8006	430	186	-79.4658	43.646	201	203	236	246	264	274	156	158	168	172	143	151	171	171	164	166	147	169	186	186	99	109	132	134
8007	431	186	-79.4658	43.646	195	201	236	244	262	268	152	158	168	168	143	149	167	169	162	164	155	163	170	186	119	147	132	134
8008	432	186	-79.4662	43.6459	201	209	234	234	268	270	158	166	170	170	141	141	169	171	162	164	139	141	170	186	107	111	130	140
8009	433	186	-79.4667	43.6464	203	211	234	242	262	262	164	170	168	168	151	153	167	167	164	164	153	161	186	186	105	111	132	136
8014	434	186	-79.4675	43.6468	191	197	236	242	258	260	158	162	168	168	141	145	167	167	162	164	151	157	170	186	101	105	136	148
8012	435	186	-79.4674	43.6467	203	207	234	244	266	268	162	164	168	168	147	149	167	167	162	162	155	161	182	186	105	107	134	148
8013	436	186	-79.4674	43.6467	195	201	228	236	254	258	158	162	168	172	151	151	167	169	162	162	139	187	170	186	103	105	134	134
8015	437	186	-79.4675	43.6468	195	201	236	238	254	258	162	164	168	168	141	147	167	171	164	164	147	167	186	186	99	109	132	134
8016	438	186	-79.4675	43.6467	203	203	234	242	254	274	154	166	168	170	141	143	169	175	162	164	155	155	170	186	107	107	134	142
8018	439	186	-79.4675	43.6467	195	195	236	236	256	290	156	162	168	170	141	151	169	173	162	162	153	161	170	186	107	113	134	146
8019	440	186	-79.4675	43.6473	203	205	236	238	264	268	160	162	172	180	139	143	167	169	164	166	153	165	186	186	103	105	132	136
8020	441	186	-79.4675	43.6473	205	207	236	242	262	268	160	166	168	170	143	147	169	171	162	164	151	151	186	186	109	119	134	138
8021	442	186	-79.4675	43.6479	203	213	234	246	262	264	152	168	168	168	141	145	167	169	162	164	149	155	186	186	101	103	132	134
8022	443	186	-79.4675	43.6479	187	203	236	258	260	266	162	166	166	168	139	145	169	173	162	164	155	173	186	186	107	115	132	144
8023	444	186	-79.4667	43.6464	195	203	234	234	260	264	156	162	168	170	141	147	167	179	162	164	153	177	186	186	101	105	132	134
8025	445	204	-79.4606	43.6407	201	223	234	234	260	268	158	164	168	172	147	151	169	179	164	166	153	159	186	186	103	111	132	136
8026	446	204	-79.4606	43.6407	203	203	236	246	264	266	158	162	168	168	139	141	169	169	162	166	171	179	186	186	103	107	134	134
8028	447	186	-79.4645	43.6435	201	201	234	234	254	258	158	158	168	168	147	149	169	175	164	164	139	153	186	186	103	105	136	136
8031	448	186	-79.4649	43.6435	203	205	236	240	254	266	158	164	168	170	141	149	169	179	164	166	153	161	186	186	109	115	132	132
8037	449	186	-79.4657	43.6438	197	209	232	246	266	268	156	162	170	172	147	147	169	169	166	172	155	165	170	186	109	109	136	148
8039	450	186	-79.4657	43.6438	201	211	234	236	270	282	156	164	166	172	141	147	167	169	164	164	159	159	186	186	101	105	132	136
8057	451	188	-79.4336	43.6573	205	205	232	236	258	276	164	166	168	170	145	149	171	175	164	164	151	155	186	186	101	105	132	134
8036	452	186	-79.4657	43.6438	201	203	234	238	260	264	156	158	168	172	143	147	167	169	162	164	155	173	186	186	103	105	134	140
8044	453	188	-79.4337	43.6573	195	209	236	236	264	274	148	160	168	168	141	143	169	175	162	164	147	177	186	196	103	105	134	140
8045	454	188	-79.4338	43.6573	205	205	236	238	260	266	158	160	168	168	145	147	169	171	162	164	151	153	170	186	105	109	132	146
8046	455	188	-79.4332	43.6574	195	195	234	236	272	298	162	170	166	170	147	149	163	167	164	164	159	161	186	186	109	113	132	134
8054	456	188	-79.4336	43.6573	201	203	232	236	262	266	154	158	168	168	141	171	169	171	162	162	141	153	170	186	99	105	132	146
8058	457	188	-79.4336	43.6573	195	201	234	240	266	270	162	178	170	172	145	147	167	167	162	164	157	161	170	186	105	111	132	134
8049	458	188	-79.4335	43.6573	201	203	236	250	264	274	164	164	170	174	141	149	167	175	164	164	153	161	186	186	103	113	132	132
8050	459	188	-79.4335	43.6573	195	203	234	248	258	270	168	178	168	172	141	147	167	169	160	164	157	171	186	188	101	109	132	134
8052	460	188	-79.433	43.657	203	203	244	244	254	260	158	158	168	170	141	149	169	173	162	162	151	161	186	186	103	103	132	132
8053	461	188	-79.4336	43.6573	201	203	234	240	258	260	166	166	168	168	139	141	169	175	162	164	139	147	186	186	103	113	136	140
8059	462	188	-79.4336	43.6573	203	203	234	238	260	264	142	168	168	172	145	149	169	173	166	166	141	165	186	186	103	109	134	146
8061	463	188	-79.4336	43.6573	201	203	236	252	250	262	154	162	168	180	141	149	167	173	164	166	153	157	186	186	97	101	132	134
8062	464	188	-79.4336	43.6573	203	205	238	240	254	278	156	158	168	168	141	141	165	167	164	170	151	153	186	186	103	113	138	146
8064	465	188	-79.4336	43.6573	197	203	234	234	256	268	160	168	168	170	139	145	167	169	164	166	147	171	186	206	103	105	132	138
8066	466	188	-79.4338	43.6572	195	203	234	240	254	266	160	166	170	170	147	151	167	179	162	164	157	159	186	186	115	115	132	132
8067	467	188	-79.4338	43.6572	195	205	236	236	262	262	158	158	168	168	141	149	167	167	162	166	163	179	186	186	103	109	134	142
8068	468	190	-79.395	43.6611	203	203	236	256	252	266	162	162	168	170	147	151	167	169	164	164	147	171	186	186	109	109	132	146
8069	469	190	-79.3914	43.6613	197	203	236	248	254	268	160	164	168	168	143	147	167	171	164	166	139	155	186	186	111	115	134	138
9057	470	213	-79.2936	43.6732	203	203	234	236	266	282	162	164	170	174	141	149	169	169	164	168	153	175	186	186	103	107	132	138
8071	471	190	-79.391	43.6619	171	195	236	240	262	266	158	158	168	170	141	147	171	171	164	164	147	151	186	186	103	107	134	136
8072	472	191	-79.3742	43.6615	201	203	234	238	258	266	158	168	168	170	147	149	171	175	160	162	159	159	170	186	103	109	136	138
8075	473	191	-79.3742	43.6615	203	203	244	246	274	300	160	164	168	168	139	147	173	175	162	166	151	153	170	186	105	119	132	146
8076	474	174	-79.3654	43.6803	201	207	236	238	264	280	158	166	170	170	143	157	167	171	162	164	159	171	186	186	103	111	132	134
8077	475	174	-79.3654	43.6803	195	195	236	236	266	266	160	166	168	172	141	149	163	169	164	164	153	179	186	186	107	119	132	148
8078	476	192	-79.361	43.6728	203	205	234	236	252	266	162	164	166	168	143	147	167	201	162	164	149	153	186	186	101	107	134	146
8079	477	194	-79.3268	43.6787	191	197	236	246	264	268	164	166	168	170	141	143	167	167	164	164	153	159	186	186	109	111	132	134
8080	478	194	-79.3267	43.6788	191	205	234	234	254	282	158	162	168	168	143	147	169	173	162	164	155	157	186	186	101	107	132	148
8093	479	194	-79.317	43.679	203	207	234	236	254	276	162	170	170	170	141	141	169	169	166	166	151	165	186	186	105	105	134	136
8082	480	194	-79.3257	43.6759	205	207	234	236	262	276	152	160	166	168	139	141	169	175	162	162	139	149	186	186	107	109	134	134
8083	481	194	-79.3268	43.6769	191	195	236	236	268	268	158	158	170	170	145	147	169	179	164	164	153	159	170	186	105	105	136	136
8084	482	194	-79.3268	43.679	203	205	236	244	260	272	162	166	170	172	139	143	169	171	164	164	145	157	186	186	105	105	132	142
8085	483	194	-79.3173	43.6791	203	205	236	236	262	266	160	162	172	172	139	143	167	173	164	166	147	151	186	186	101	115	132	146
8092	484	194	-79.317	43.679	203	213	234	236	260	260	160	162	170	172	141	151	169	171	162	164	153	161	186	186	101	111	132	134
8087	485	194	-79.317	43.679	203	203	234	238	262	264	158	166	168	168	139	149	167	177	162	164	153	165	186	186	113	113	132	142
8088	486	194	-79.317	43.679	203	205	234	248	260	300	158	160	168	168	141	147	171	179	164	164	153	153	186	186	107	109	134	140
8089	487	194	-79.317	43.679	207	207	234	240	268	268	158	162	168	172	117	147	167	177	164	164	149	155	186	186	97	105	132	134
8090	488	194	-79.317	43.679	203	203	236	236	258	282	152	170	168	170	143	145	171	175	162	164	139	163	170	186	105	109	146	148
8094	489	194	-79.317	43.679	203	207	234	236	260	282	160	170	168	170	145	149	167	167	162	164	173	181	186	188	101	103	134	140
9032	490	212	-79.3169	43.6633	195	203	236	236	262	282	160	162	168	168	141	141	167	169	162	164	151	155	170	186	101	103	138	146
8096	491	194	-79.317	43.679	197	211	236	236	260	262	160	164	170	172	143	151	167	169	162	164	139	171	170	186	111	117	132	136
8099	492	194	-79.3173	43.679	195	209	234	236	264	288	158	162	170	172	141	143	171	183	162	164	149	153	170	202	107	107	134	146
8098	493	194	-79.3174	43.679	203	203	234	236	262	266	158	162	170	174	143	149	169	175	162	164	155	177	186	186	103	107	132	132
8100	494	194	-79.3173	43.679	201	205	238	246	262	268	158	166	168	168	147	151	167	175	162	164	151	153	170	170	103	105	132	134
8101	495	194	-79.3164	43.6793	201	203	234	246	254	260	158	158	168	170	141	147	167	169	162	164	149	155	186	186	101	105	132	132
8105	496	194	-79.3174	43.679	195	207	238	250	270	270	160	162	168	168	149	149	169	177	164	164	147	153	176	186	105	111	134	138
9000	497	206	-79.414	43.6457	203	203	236	244	260	272	158	160	168	168	141	151	167	169	164	166	153	157	186	186	107	107	132	132
9003	498	206	-79.4143	43.6488	203	205	236	244	260	274	158	158	168	168	141	147	169	169	162	164	155	173	170	186	115	119	130	134
9002	499	206	-79.414	43.646	201	203	236	240	250	262	160	162	168	168	145	145	169	171	164	166	139	157	186	188	111	111	136	144
9004	500	206	-79.4144	43.649	203	209	234	238	254	258	160	168	168	172	145	149	167	179	162	162	155	159	170	186	111	113	136	142
9005	501	206	-79.414	43.6457	203	203	234	246	270	276	166	174	168	172	145	153	167	167	162	164	149	161	170	186	103	111	134	156
9012	502	224	-79.4079	43.6351	201	205	244	246	258	260	160	164	168	170	139	141	167	169	160	162	153	169	186	186	103	109	134	144
9017	503	224	-79.4088	43.6351	199	203	236	240	268	278	158	158	170	170	145	151	169	169	162	164	147	147	186	186	101	103	136	138
9008	504	224	-79.4087	43.635	203	205	234	246	254	254	164	168	168	170	135	149	171	173	162	162	153	167	186	186	101	115	132	136
9010	505	224	-79.409	43.6351	201	207	236	236	260	266	156	160	168	168	139	145	169	169	162	166	159	165	170	186	105	111	132	132
9025	506	224	-79.4089	43.6347	203	203	236	236	258	268	156	166	168	168	149	151	171	175	164	170	161	161	170	186	99	105	132	136
9013	507	224	-79.4089	43.6351	203	203	234	236	256	284	162	166	168	172	141	145	169	171	162	162	149	153	170	186	109	117	132	132
9014	508	224	-79.4088	43.6351	195	203	238	246	260	262	158	164	168	172	149	151	167	169	162	166	155	159	170	186	103	109	132	134
9021	509	224	-79.4088	43.6351	195	201	236	236	262	264	166	170	168	170	141	141	167	167	164	166	139	161	186	186	109	111	132	146
9022	510	224	-79.4079	43.6351	197	203	240	246	260	270	160	162	166	168	143	145	169	169	162	164	139	155	186	186	105	105	132	146
9024	511	224	-79.4089	43.6347	195	195	236	236	258	258	156	156	168	170	141	141	175	179	162	162	167	173	170	184	109	113	132	134
9026	512	224	-79.4079	43.6351	201	211	236	238	254	268	156	160	170	172	145	145	167	177	164	166	153	165	186	186	99	111	132	144
9027	513	224	-79.4087	43.6345	203	203	240	248	268	284	166	168	166	170	141	145	167	177	162	164	139	159	170	186	117	119	132	138
9028	514	212	-79.3169	43.6633	201	201	234	264	268	280	156	164	168	168	147	151	167	169	162	164	141	153	186	186	103	103	146	150
9038	515	212	-79.3169	43.6633	195	203	236	250	266	288	158	160	170	172	149	153	167	167	162	164	157	177	186	186	109	113	140	162
9030	516	212	-79.3169	43.6633	195	201	234	248	260	274	160	166	168	172	141	147	167	169	162	162	153	165	186	186	103	107	136	136
9068	517	213	-79.2944	43.6734	203	203	240	240	254	290	156	168	166	170	141	151	169	169	162	164	151	167	170	186	103	109	132	138
9033	518	212	-79.3169	43.6633	195	203	234	234	266	270	162	164	168	170	143	149	167	171	162	166	153	153	186	186	101	105	134	134
9037	519	212	-79.3169	43.6633	203	203	244	248	262	270	162	182	170	170	143	143	169	173	164	164	165	165	186	186	105	113	132	138
9039	520	212	-79.3169	43.6633	195	197	236	246	266	266	156	158	166	168	141	149	169	169	162	162	159	165	186	186	105	115	132	134
9042	521	212	-79.3169	43.6633	203	207	234	234	254	260	158	158	168	182	139	149	165	169	162	164	155	165	170	186	99	111	138	146
9043	522	212	-79.3169	43.6633	205	205	234	234	258	268	158	160	170	172	143	151	169	173	164	164	151	161	186	186	101	105	132	134
9044	523	212	-79.3169	43.6633	203	205	234	238	254	254	160	166	168	170	141	155	167	175	164	164	147	161	186	186	109	113	134	134
9046	524	212	-79.3169	43.6633	203	209	N/A	N/A	260	264	N/A	N/A	168	170	N/A	N/A	171	171	162	164	155	167	170	186	N/A	N/A	130	134
9047	525	212	-79.3169	43.6633	201	203	234	234	258	282	158	170	168	168	117	141	167	169	164	164	165	169	186	186	103	107	132	140
9048	526	212	-79.3169	43.6633	201	215	234	236	254	268	162	164	170	170	139	145	169	171	162	164	139	161	186	186	109	115	134	136
9049	527	212	-79.3169	43.6633	201	205	236	242	260	276	158	158	168	168	141	143	171	171	162	164	151	151	170	186	105	113	136	146
9050	528	212	-79.3169	43.6633	203	221	234	250	254	258	154	162	168	170	117	141	167	171	164	164	161	165	186	186	111	121	136	140
9051	529	212	-79.3169	43.6633	203	203	236	246	264	268	158	162	168	168	149	151	167	171	162	164	167	167	170	186	105	111	132	146
9052	530	212	-79.3169	43.6633	201	207	234	236	250	288	170	170	168	170	143	151	169	179	164	164	153	169	186	186	101	109	138	146
9053	531	212	-79.3169	43.6633	201	203	234	236	254	274	162	164	168	172	141	147	169	175	164	166	153	167	176	186	105	105	138	138
9054	532	212	-79.3169	43.6633	203	207	234	236	258	270	158	174	168	168	143	145	169	169	164	168	149	151	170	186	99	103	134	138
9097	533	213	-79.2935	43.6731	199	211	236	244	258	276	160	166	170	172	143	145	167	179	160	162	153	157	186	186	113	113	132	144
9059	534	213	-79.2939	43.6731	197	205	234	236	254	264	154	164	172	180	139	149	169	169	164	164	147	153	170	170	117	117	132	134
9060	535	213	-79.2939	43.6731	201	209	236	236	260	266	158	170	168	172	147	149	167	173	162	164	149	165	170	176	93	109	136	138
9061	536	213	-79.2939	43.6731	195	203	234	238	254	268	158	160	168	168	141	143	171	173	164	166	155	167	186	186	99	105	136	138
9062	537	213	-79.2939	43.6731	201	203	234	242	260	274	156	166	168	172	143	147	167	173	164	166	151	157	186	186	103	109	132	134
9099	538	212	-79.3131	43.6611	195	203	234	236	270	286	154	160	168	170	145	147	169	171	162	166	157	157	170	186	103	109	132	134
9075	539	213	-79.2943	43.6736	201	203	244	246	260	262	156	170	168	168	141	141	171	171	162	164	153	157	186	186	103	115	134	142
9066	540	213	-79.2944	43.6734	195	197	242	246	264	268	158	158	168	168	137	149	167	175	162	162	145	165	186	186	105	111	134	136
9067	541	213	-79.2944	43.6734	203	207	236	248	264	266	162	162	168	172	145	149	169	171	162	162	153	155	170	186	101	115	132	138
9069	542	213	-79.2944	43.6734	201	203	234	236	262	268	156	166	168	170	149	153	165	169	162	162	157	167	186	186	105	115	136	144
9070	543	213	-79.2944	43.6734	207	211	234	234	270	306	156	162	168	172	147	149	171	179	160	164	161	167	176	186	99	103	136	138
9071	544	213	-79.2944	43.6734	195	209	240	248	254	262	164	166	168	172	147	149	169	169	162	164	139	151	186	186	99	105	132	136
9072	545	213	-79.2943	43.6736	201	201	236	236	258	264	158	170	166	168	143	147	167	175	164	164	153	173	170	186	101	111	132	132
9080	546	213	-79.2943	43.6736	171	207	234	236	262	272	166	170	168	168	147	147	167	169	162	164	151	163	186	186	99	147	132	134
9077	547	213	-79.2943	43.6736	199	203	234	236	262	268	158	162	168	182	143	147	165	169	162	166	165	171	186	186	105	109	132	134
9085	548	213	-79.2949	43.6739	209	213	234	240	260	260	164	166	166	172	143	149	167	169	162	164	149	157	186	186	105	109	134	134
9081	549	213	-79.2943	43.6736	201	201	234	234	262	272	158	166	168	172	149	151	167	169	162	164	143	153	170	186	103	113	134	138
9082	550	213	-79.2949	43.6739	201	203	234	234	262	262	166	170	168	168	141	145	169	173	164	170	157	159	170	186	103	111	134	134
9083	551	213	-79.2949	43.6739	203	207	234	246	258	270	154	158	170	172	139	149	169	171	160	164	141	155	170	186	103	111	134	136
9084	552	213	-79.2949	43.6739	203	203	234	254	264	272	158	162	168	168	143	145	169	169	162	164	151	167	186	186	103	109	132	146
9087	553	213	-79.2935	43.6726	203	207	236	242	254	264	162	164	168	170	141	149	169	175	164	164	149	153	186	186	107	113	136	148
9088	554	213	-79.2935	43.6726	201	203	234	246	254	254	160	166	168	170	143	153	169	171	162	164	151	153	186	186	107	115	132	134
9090	555	213	-79.2935	43.6726	187	191	234	236	264	274	152	166	168	170	117	147	169	175	162	166	151	157	186	186	109	111	132	134
9091	556	213	-79.2935	43.6726	203	211	234	234	256	288	162	164	168	172	141	141	167	175	162	164	153	165	170	186	103	109	134	134
9092	557	213	-79.2922	43.6718	195	195	236	236	254	268	160	166	168	168	147	149	169	173	162	164	151	155	186	186	103	107	132	134
9094	558	213	-79.2925	43.673	195	197	234	234	254	264	158	158	168	172	141	143	169	171	168	172	147	157	186	196	105	111	132	146
9095	559	213	-79.2929	43.673	203	205	236	238	268	268	154	168	168	170	139	139	169	169	162	164	159	161	186	186	103	119	132	134
9096	560	213	-79.2935	43.6731	203	209	234	246	262	266	162	166	168	168	143	145	171	175	164	166	157	159	170	186	105	107	138	144
9098	561	212	-79.3131	43.6611	195	197	234	236	260	268	156	170	168	170	143	149	171	175	164	166	141	173	186	186	105	107	134	146
9100	562	212	-79.3131	43.6611	203	207	234	236	266	272	158	164	168	170	143	145	167	173	164	168	157	165	170	186	101	111	132	132
9102	563	230	-79.3101	43.6599	203	203	234	236	256	306	160	166	168	170	147	151	169	171	160	162	159	165	186	186	101	103	132	134
9103	564	230	-79.3096	43.66	209	211	236	238	256	258	156	162	170	182	147	153	167	175	162	164	153	175	186	186	103	107	134	138
9104	565	230	-79.3096	43.66	171	217	236	236	262	268	160	164	168	172	141	149	169	169	164	164	151	155	170	186	103	105	134	146
9106	566	230	-79.3096	43.66	203	203	238	240	282	284	160	160	170	180	143	149	167	171	162	164	153	159	186	186	101	109	134	140
9107	567	230	-79.3096	43.66	207	211	236	246	262	264	160	160	168	180	141	147	165	167	162	164	165	165	186	186	101	111	132	138
9108	568	230	-79.3096	43.66	203	203	236	238	266	268	156	156	168	172	119	143	173	173	162	162	151	175	186	186	99	111	132	138
9109	569	230	-79.3096	43.66	205	207	234	236	262	284	162	166	166	176	145	147	167	167	162	164	149	153	170	196	99	111	132	136
9111	570	230	-79.3057	43.659	195	205	234	254	264	266	158	160	168	172	143	151	169	169	164	166	147	181	186	186	103	105	132	134
9200	571	262	-79.3734	43.6181	195	203	236	244	266	274	164	166	168	172	139	147	169	169	162	164	161	169	188	202	111	113	132	138
9201	572	262	-79.3734	43.6181	195	205	236	246	262	274	168	172	170	170	147	151	167	171	164	166	157	167	176	186	103	111	134	134
9205	573	262	-79.3734	43.6181	203	205	236	236	250	256	158	164	168	172	147	147	165	169	164	164	157	157	186	188	103	105	132	136
9204	574	262	-79.3734	43.6181	197	203	236	236	264	274	158	158	166	170	141	163	169	171	164	164	167	181	186	186	103	113	134	146
9105	575	230	-79.3096	43.66	203	203	234	236	260	270	166	166	168	170	141	149	167	173	162	164	141	157	170	186	113	117	132	132

## Sheet: Genetic Diversity and Landscape
Supplementary Dataset 1
Conflitti, Imrit, Morrison, Sharma, Colla and Zayed. Bees in the six: Determinants of bumblebee habitat quality in urban landscapes.
Raw matrix of genetic diversity per grid cell and associated landscape and demographic variables
grid	#_individs	#_alleles	meanObsHeterozyg	aveGeneDiversity	buildPerc	popTotalCom	popMale	popFemale	pop_less20	pop_20-39	pop_40-59	pop_60plus	houseDensity	popDensity	slope	roofPerc	green1Perc	beachPerc	forestPerc	meadPerc	succPerc	wetPerc	indTI	famTI	treeCount	treeCanopyPerc	grassShrubPerc	bareEarthPerc	waterPerc	roadPerc	otherPavedPerc	elevat
1	3	46	0.80556	0.866667	18.5508	32049.2	15838	16203.7	9139.09	9461.72	8527.98	4882.85	4145.01	4325.71	2.66425	0	6.86419	0	1.43955	5.99821	0	0	25097.5	74805.2	2723	17.1087	33.5123	0.225724	0.0423942	14.5961	12.4846	164.418
14	16	84	0.79167	0.714046	13.2531	13205.6	6125.8	7084.57	2499.46	2816.93	3885.57	4000.55	2088.39	2988.32	2.54948	0	23.2075	0	18.2604	1.42766	1.77336	0	31507.7	97575.4	2314	42.3134	18.9446	0.261021	0.42314	8.81051	6.7942	156.722
15	9	72	0.75926	0.745643	15.0984	16045.8	7491.07	8572.91	2977.34	3595.53	4881.92	4604.65	2195.76	3025.11	2.18191	0	11.5913	0	6.1016	1.48732	0	0	31424.6	92665.7	3388	38.4268	20.065	0.209939	0.0271441	9.78074	7.8742	176.758
20	1	22	0.916667	0.833333	11.01	20200.9	9858.55	10339.2	5942.13	5702.85	5310.39	3215.42	3548.56	4614.83	3.02403	0	24.6198	0	20.9168	0.25418	0.564913	0.581175	22452.6	61396.3	1592	40.7147	24.715	0.42869	0.936238	10.4282	11.7407	148.813
24	2	33	0.63636	0.722222	13.012	26890.5	12881.7	14001.3	6952.59	8446.07	6810.45	4665.4	4442.28	4219.25	2.68405	0	23.285	0	16.8069	0.949138	1.59505	0.118437	22262.5	58189.9	1528	32.7353	28.8265	1.06148	0.107098	10.5214	13.5951	178.522
25	10	86	0.80833	0.771491	18.9761	27715	13580	14125	6160	10015	6845	4675	4204.22	2067.48	2.47498	0.082875	5.30076	0	0.801656	6.64415	0.106669	0.00156656	31871.5	63147.1	968	11.9933	30.4845	0.116708	0.0141559	8.07556	30.4328	195.725
31	9	82	0.80556	0.798475	13.5318	18231.5	8532.53	9697.36	3156.86	5507.22	5198.19	4373.92	3048.61	3908.19	3.01117	0	21.5411	0	21.4387	6.7497	0.754929	0.998244	37321.4	106619	2560	50.0248	21.4236	0.0760274	0.0762269	8.62725	7.04807	167.469
32	4	51	0.72917	0.72619	14.1812	18057.2	8445.2	9612.15	3447.19	4780.54	5252.58	4586.54	2905	3952	2.87331	0	19.1543	0	14.3909	3.73937	1.73747	1.17775	30339.4	90310.4	2872	39.4643	25.5939	0.200504	0.573076	9.89296	10.2836	151.85
37	9	84	0.75	0.809913	13.0505	33775.8	16827.8	16941.8	8956.59	10015.1	9128.29	5644.64	3225.03	2617.72	2.40248	0	28.4048	0	12.4407	6.01891	4.08084	0.927001	26479.3	72503.2	1946	31.2868	35.0821	0.130909	1.08339	9.19276	10.3741	159.21
38	1	19	0.791667	0.583333	14.1009	15026.8	7355.98	7673.51	3666.34	4050.22	4226.82	3071.85	8769.15	3461.45	2.84246	0.066325	22.2247	0	14.8054	1.0063	4.30372	0.894221	27917	71805.5	2674	37.3624	26.021	0.0671274	1.07066	12.3708	9.08875	149.712
39	6	91	0.76389	0.882576	10.1993	11245.6	5456.73	5792.43	2879.53	2966.41	3084.71	2307.96	2099.33	3121.88	2.79845	0	41.9483	0	24.8484	7.39964	3.01199	0.30387	28229.7	70076.2	1871	45.6342	27.6405	0.143507	2.6417	7.37878	6.43305	133.727
40	1	20	0.833333	0.666667	20.4232	16223	7871.57	8352.03	4291.05	4589.72	4445.73	2896.29	3208.93	3446.98	2.57975	0.01135	11.3521	0	4.31568	3.63083	0.800567	0	26448.1	75030.8	812	15.59	21.9575	0.0760081	0.5472	13.1115	28.1746	141.787
42	27	108	0.76436	0.72426	18.169	29755.5	14257.8	15490.9	7625.5	8961.48	7655.08	5505.89	4087.38	4074.73	3.18215	0	20.6084	0	16.8191	0	0	0	24206.8	58587.3	1775	32.4742	25.2593	0.0996249	0.0707271	13.2146	10.7304	169.728
46	5	50	0.66667	0.651852	9.60621	15623.6	7385.08	8240.98	3004	4770.91	4427.06	3429.37	3293.02	3805.03	3.92045	0.0109327	15.2497	0	24.9762	0.300149	1.12694	0	42944.8	125390	1614	51.8813	21.5391	0.0774284	0.317609	8.74628	7.75834	174.4
47	1	23	0.958333	0.916667	18.2454	23082.6	10943.7	12149.2	4016.47	8261.84	6508.78	4293.46	3599.46	5179.91	3.21309	0.178675	5.03108	0	0	0	0	0	32590.9	80772.9	2776	36.162	17.9751	0.123783	0.0116182	14.1124	14.5679	178.767
50	2	32	0.625	0.708333	13.1389	22186.4	10453	11726.2	4398.2	6670.58	6373.65	4766.45	3612.92	5009.01	2.79618	0	24.6226	0	20.9676	0.0249252	0.585878	1.49067	38721.9	106642	2629	52.0756	17.1848	0.133971	0.714181	8.46994	9.1539	144.569
57	4	59	0.83333	0.794643	9.56848	9441.61	4561.8	4879.82	2738.37	2373.66	2716.03	1614.83	2905.24	3134.75	2.55297	0	26.7828	0	17.3404	3.49135	1.02997	0.225192	25161.9	62032.7	1676	36.1259	35.6851	0.24338	1.10011	8.73465	8.42884	132.943
58	3	45	0.78788	0.761111	21.9914	20485.1	9875.88	10616	4841.02	5538.32	5964.38	4137.41	2278.75	2240.94	2.38522	0	8.01919	0	5.68467	1.28735	2.65437	0	31538.7	85634.8	1270	17.8221	26.4139	3.58624	0.590969	12.9442	18.1468	137.613
60	1	20	0.833333	0.666667	13.7921	33682.8	16122.1	17569.8	8354.5	9179.58	9462.27	6673.89	2976.38	3430.78	2.86618	0	34.2397	0	23.6741	1.52006	0.581651	1.3534	29210.4	72836.6	2169	42.912	23.0521	0.0921321	0.00194874	10.323	8.92541	164.724
61	10	71	0.76667	0.744737	12.5322	34650	16700	17965	8090	9710	9960	6870	2448.81	2241.6	2.35866	0	1.94141	0	1.21309	20.2756	1.44368	0	7570.36	17128.6	667	9.15508	53.3897	0.30365	0.000379445	4.5015	19.8797	188.191
64	13	88	0.76282	0.772308	7.86888	14681	6965.21	7720.77	3131.38	4601.74	4229.63	2733.3	2856.86	2730.19	5.04534	0	34.3472	0	35.1482	0.309534	1.67961	0	40495.8	118142	1698	60.0433	23.9682	0.214392	0.0991014	5.12875	3.3885	169.717
68	1	24	1	1	14.2147	18184.2	8649.55	9531.9	4148.34	4809.3	5562.25	3652.37	3329.81	3289.71	2.63444	0.02025	24.0322	0	19.4229	5.30324	3.86535	0.897474	32182.9	79685.3	1900	40.1744	15.6506	0.14876	0.531088	15.0605	15.1629	137.561
75	59	139	0.79096	0.770897	6.71753	14928.7	7123.03	7805.71	4062.82	3786.46	4117.88	2965.83	3174.8	3589.15	2.45288	0	16.8303	0	15.8942	9.95708	1.07862	0.127129	27058.7	63790.4	1046	32.564	30.8652	0.201107	1.89982	15.097	11.6893	139.453
76	1	21	0.875	0.75	17.7721	15722.9	7574.31	8152.48	3717.01	4145.13	4632.37	3230.31	2211.21	2294.32	2.37314	0	3.0519	0	0.112379	5.15176	0.186328	0	32251	82018.1	1831	16.1591	22.1419	1.54182	0.00954748	22.03	20.2639	134.62
77	3	41	0.80556	0.761111	14.095	23345.6	11187.6	12167.3	5586.14	6379.47	6662.22	4711.14	2478.3	2753.42	2.17459	0	7.17004	0	1.671	5.32727	1.82912	0	25671.7	56893.6	1526	18.4429	26.2069	0.0337174	0.2075	21.6731	18.2503	129.848
78	4	58	0.75	0.824405	17.2858	25661.4	12326.3	13345.4	6031.33	7073.88	7304.41	5238.35	2407.96	3047.41	2.36208	0.00895	6.40487	0	2.17081	1.99617	0.0589563	0.0590827	26993	63239.3	1826	21.3676	28.2119	0.415625	0.0108286	17.4448	17.0212	159.028
83	11	76	0.79545	0.792929	13.4419	16727	7846.87	8880.44	4420.78	3439.82	5214.64	3647.99	1517.9	2837.99	4.21378	0.001793	4.53578	0	18.1552	0	0	0.0664748	62142.7	184992	2517	62.4124	12.5635	0	0.125303	7.56086	5.97263	151.422
85	15	86	0.78333	0.752682	18.5735	23530.6	11012.6	12521.2	4768.67	5164.04	7301.65	6306.99	2107.2	2574.53	3.32503	0	10.1514	0	4.04083	0	0	0.0169714	58194.2	191667	4457	45.2547	21.5129	0.0658932	0.0100595	9.05323	6.98385	157.835
93	1	21	0.875	0.75	12.5223	19320.5	9111.6	10208.4	5039.96	4800.51	5172.75	4313.53	3320.28	4207.7	2.4549	0	9.08138	0	9.45792	0.153854	0.197475	0.0838129	35494.7	83343.7	1748	39.1129	28.6327	0.213843	0.772047	9.48267	9.24604	146.315
94	6	64	0.72778	0.731061	16.1755	15304.6	7148.82	8155.76	3517.95	4223.84	4464.77	3102.81	3782.46	5674.7	2.98707	0	12.5191	0	5.86436	0.135209	0.0972642	0	30175.7	69469	2379	35.7298	18.0243	0.333641	1.86902	12.5263	15.4775	129.87
95	3	46	0.78788	0.738889	16.3039	14091.5	6543.21	7550.31	3662.34	3868.42	3933.48	2631.15	3577.35	5394.14	2.16503	0.0136832	6.55613	0	6.37437	3.29252	1.00338	0	28010.4	63980.4	2515	29.5385	21.8932	0.511249	0.166099	17.3421	13.7206	126.576
96	20	97	0.7125	0.711325	16.5489	12222.2	5749.88	6473.56	3078.51	3190.74	3372.43	2576.89	2438.56	4437.83	2.2546	0.00575	11.4885	0	4.25292	0.11279	0.884489	0	27945.6	64731.2	2349	27.4647	27.1183	0.0224709	0.0335099	13.4014	14.5454	147.79
97	10	77	0.85	0.769737	24.7733	13631.4	6359.14	7275.15	2931.43	3364.33	3779.15	3558.57	2330.04	3257.6	7.67545	0	10.95	0	7.14641	1.20205	0	0	30834.3	76689	1731	20.2762	21.7685	0.0420545	0.0104958	9.83258	23.1651	175.704
100	2	40	0.875	0.893939	21.3066	20105.3	9366.56	10740.9	5589.26	4307.41	6153.42	4067.12	2401.71	4811.14	3.76791	0	3.17316	0	2.48009	0	0	0	62470.2	174097	3563	42.0716	14.3654	0.057563	0	12.5139	10.0046	174.737
103	25	97	0.74002	0.706776	10.8296	17865.5	8356.7	9508.84	3671.17	3722.79	5535.53	4946.17	1664.46	1845.58	4.41874	0	13.388	0	14.0115	0	0	0	57081.5	201180	3082	58.8719	17.7184	0	0.0675556	6.45812	7.4416	147.893
104	4	46	0.6875	0.729167	16.7171	26910	12485	14430	5150	5905	8185	7705	2565.19	2691	3.73997	0.027325	9.36649	0	3.14501	0	1.90843	0	46842.8	105172	4092	44.8392	16.3652	0.214383	0.0129253	11.4247	12.3736	139.175
105	10	83	0.83333	0.797368	11.8765	31633.3	14900.1	16728	7369.48	8257.32	9394.15	6630.97	3119.47	4121.76	3.22993	0	7.18762	0	16.6789	0.794648	3.77294	0.231818	46355.5	114124	2608	45.8745	23.7109	0.0326891	1.21801	10.912	7.21265	130.539
106	4	53	0.8125	0.78869	17.7756	31564.9	15014	16544.8	7488.01	8279.1	9459.75	6338.47	2760.23	3887.65	2.382	0	4.19453	0	0.286754	0.0416697	1.07638	0	35739.3	90857.9	2663	30.9864	22.682	0.235489	0.00700667	12.3116	15.9879	163.777
108	5	62	0.78333	0.781481	22.2654	24546.4	11624.8	12921.6	5996.75	6718.44	7294.19	4530.63	3756.33	3937.23	1.39043	0	0.654131	0	0	2.93381	0.539175	0	25919.2	66104.3	1197	13.2898	21.601	0.000759377	0.148117	12.3631	30.3005	165.797
112	1	22	0.916667	0.833333	11.7445	12121.4	5570.63	6549.06	2653.01	2912.33	3461.16	3101.62	3016.43	4275.91	2.83342	0	24.6816	0	19.5626	1.11858	3.1395	0	33114.6	74844.9	1939	44.7829	21.1597	0.0726002	1.96646	8.8817	11.3706	123.899
114	1	14	0.777778	0.555556	14.6517	12869.3	5997.49	6871.78	3422.79	3638.25	3668.62	2138.98	3654.09	4246.47	2.11328	0	14.1162	0	14.197	1.57447	0.0184521	0.0552852	25260.6	55882.6	1931	36.2297	21.9155	0.298108	0.106709	11.5156	14.7323	131.725
116	6	66	0.83333	0.768939	20.1899	14773.2	6759.58	8022.5	3071.36	3881.78	4264.06	3557.93	3476.9	5062.74	6.4724	0.022175	5.40807	0	1.53578	0.087906	0.409488	0	31804.3	79344.3	2918	14.7803	26.2466	0.0485122	0.0148009	21.0219	16.688	173.229
117	4	51	0.70139	0.769841	21.504	18262.1	8169.51	10099.4	4811.93	4555.8	4985.84	3915.08	3713.24	6432.25	2.25894	0	5.80856	0	0.746301	0	0	0	50834.5	156964	4073	36.5681	22.7787	0.154213	0.00377451	12.6421	7.73701	177.005
118	20	96	0.75636	0.688301	20.1108	14472.1	6850.69	7613.9	3713.82	3561.72	4504.11	2665.54	2840.64	5221.5	2.22976	0	3.46813	0	2.21761	0	0	0	68727	215057	3586	51.2834	16.8531	0.0451419	0	7.68331	5.0532	173.359
119	20	100	0.82917	0.765268	19.0054	16082.9	7516.16	8562.25	3454.86	4758.96	4844.68	3006.42	4273.28	6580.99	2.34457	0.0285	11.5467	0	10.3501	0	0	0	63247.8	173986	2931	53.88	13.1393	0.0649569	0.00623896	8.5916	7.35623	160.603
121	1	22	0.916667	0.833333	4.95699	11595.8	5529.96	6065.08	2823.74	2153.1	3759.94	2845.45	1122.19	1563.65	4.98643	0	63.0638	0	44.0386	0.141921	0.363264	0.618545	62993.6	197127	1195	68.2393	18.4495	0	0.570366	3.38517	4.82181	125.845
123	2	34	0.86364	0.736111	11.8564	22287.6	10335.3	11959.6	4439.77	5254.16	6633.9	5980.5	3908.77	3148.76	4.09677	0	31.3742	0	31.6073	4.45812	3.76222	0.603432	40155	81094.1	1233	51.8279	11.3264	0.179785	1.1998	8.5659	15.5288	127.723
126	13	88	0.75641	0.741538	14.5582	20372.3	9655.14	10714.7	4865.89	5621.36	6061.99	3803.09	4147.25	4975.8	1.43413	0	9.01495	0	0.97133	16.4255	0	0.201757	25986.1	61624.9	1143	16.4749	40.1954	0.247165	0.154324	12.3989	16.4936	167.039
128	1	22	0.916667	0.833333	19.4083	11200	5470	5730	2700	2060	3810	2635	1030.67	2153.85	1.87766	0	4.58361	0	1.91037	1.34153	0	0	58899.7	171406	2993	41.1548	25.0437	0.0281414	0.0133371	10.7142	4.86884	151.119
130	14	86	0.78526	0.731602	8.95533	18073.3	8637.96	9432.89	4042.04	4520.54	5383.35	4123.6	2446.88	3285.31	2.95291	0	20.0208	0	15.5522	0.420778	3.22611	0.189592	38499.7	90042.7	1742	45.1649	29.1885	0.244349	2.79878	7.48437	6.44093	107.851
132	1	22	0.916667	0.833333	18.1414	12669.5	6152.77	6513.67	2924.13	3452.34	3746.59	2534.4	3537.66	5426.27	2.96256	0.05	12.277	0	5.21825	0.330082	0.968087	0	24895.7	55456.3	1902	20.6896	22.644	1.39677	0.000275493	17.3467	17.8961	121.486
133	10	73	0.84167	0.75307	19.1898	10344.7	5022.12	5319.65	2297.16	2993.16	3150.29	1896.88	3452.31	6528.38	2.7611	0	1.67626	0	0.90337	0	0	0	28268.1	67350.7	2315	20.5882	20.0344	0.0866371	0.000723267	19.8325	17.3256	149.346
134	5	62	0.78333	0.784127	24.1531	18402.1	8682.68	9720.67	3688.12	5450.56	5412.18	3832.44	4551.18	8766.49	1.79202	0.033375	4.63516	0	1.06096	0	0.21212	0	31542	71502.2	3104	14.9933	19.1497	0.12046	0.00318634	23.858	15.7223	164.036
135	2	38	0.83333	0.833333	19.3283	12564.3	5716.42	6850.63	2447.8	3933.89	3579.07	2602.65	3630.4	6143.18	2.41479	0.0051125	8.72432	0	5.41527	0	0.200564	0.019343	60385	176271	4032	43.6041	20.3862	0.13704	0.00918217	12.1016	6.14353	167.845
136	5	61	0.8	0.772222	21.6229	11121.8	5192.41	5928.27	2127.4	3419.1	3138.17	2440.28	3848.93	5810.85	2.13338	0.022567	5.73128	0	1.76015	0	0	0	61416.3	196958	3651	40.5897	18.9514	0.103832	0.0197736	12.917	7.31997	163.415
138	8	70	0.77083	0.734722	19.9772	16576.3	7882.99	8703.5	4203.45	3551.51	5393.45	3408.7	2550.38	3946.7	4.14801	0	3.41434	0	0	0	0	0	61161.9	140583	3473	37.6917	20.4272	0.117217	0	14.6194	7.86109	143.86
140	12	86	0.79167	0.757246	11.1752	22335.6	10652.3	11690	5857.27	6316.98	6054.22	4111.02	34521.7	7550.6	5.37362	0	29.3913	0	20.6351	1.57034	2.10536	1.04031	26343.3	51477.1	1263	34.4584	19.9325	0.119588	1.28408	10.3555	22.1776	119.38
142	15	96	0.80556	0.784291	19.6941	20632.5	9789.61	10846.5	4571	5432.32	6149.39	4476.18	4155.89	3325.05	3.54694	0	5.17967	0	0	3.60575	0.00663813	0.0160256	28609.9	67035.7	1464	16.8223	21.8422	0.0438696	0.0250141	15.1642	26.4506	149.621
148	11	79	0.74848	0.75364	10.4445	14909.3	7127.45	7779.74	3566.66	3731.99	4477.98	3129.95	2578.88	3723.5	3.77121	0.0142	17.1378	0	18.71	1.09875	2.53905	0.166628	39498.1	80625	1714	40.6123	24.6061	0.107682	3.23772	8.96438	11.2798	109.388
149	4	56	0.8125	0.767857	18.2985	17741.1	8551.64	9190.77	4127.58	4909.06	5265.36	3425.84	3586.83	4949.32	3.59142	0	5.04757	0	3.29098	3.11558	0	0	32460.7	75539.8	1676	17.9792	22.0795	0.310885	0.00187574	15.4341	24.1789	118.971
150	1	22	0.916667	0.833333	23.8655	14351	7018.49	7339.32	3073.71	4644.5	4404.63	2231.54	4527.5	5969.41	2.03629	0	5.14607	0	3.13282	0	0.445831	0	27560.9	71750.2	1473	11.8705	13.6054	1.17105	0.0106182	13.1667	36.4183	121.818
151	1	20	0.833333	0.666667	22.5987	13792.6	6797.05	6998.54	2915.82	4349.77	4100.5	2415.56	4692.21	7556.93	2.17378	0	7.50021	0	0.300214	0.471634	0	0	28684	71811.6	2487	14.4542	20.4225	0.297237	0.0476397	20.0561	17.4565	136.984
153	9	76	0.77778	0.748911	22.2484	12390.7	5697.09	6694.84	2218.26	3799.88	3454.9	2911.39	4037.85	6391.35	3.0419	0.030622	9.83768	0	7.51698	0.14547	0	0.603269	46352.2	92395.7	3359	41.0838	15.8222	0.0258462	0.0231234	13.1926	9.04035	155.039
155	10	75	0.8	0.727193	12.6674	19150.2	8782.4	10365	3545.86	4824.62	5766.14	5030.29	3617.52	4923.71	4.56992	0.0015225	10.4412	0	10.4395	0	0	0.0530165	68572.6	184555	3381	56.5935	21.5792	0.309074	0.0170001	5.8892	5.60024	144.524
157	1	22	0.916667	0.833333	11.7336	15001.3	7215.26	7796.25	4102.45	4126.91	4191.74	2585.53	10282.3	5315.45	5.93406	0.0101	22.2632	0	24.5611	7.16803	1.73559	0	42270.2	101246	882	35.1671	22.1539	0.304647	0.966604	13.1859	16.2033	114.125
158	17	99	0.7549	0.755793	6.26828	15101.9	7247.96	7860.95	3781.73	4002.54	4551.15	2772.92	8360.52	4576.16	5.52216	0	37.6754	0	35.4363	8.83779	4.08242	2.25655	37282.9	91794.2	558	50.4597	23.1755	0.25479	1.0671	11.8441	6.98756	109.313
159	10	80	0.75833	0.738278	17.5159	18005.9	8565.02	9441.42	4283.29	4521.52	5773.79	3427.35	4415.55	3974.3	5.02501	0	17.1885	0.158158	25.4549	0.10898	0.234132	1.25472	36248.8	82618.2	981	40.8395	14.9541	0.0226272	0.559994	13.6547	12.2051	119.731
166	2	33	0.8	0.680556	9.67173	12191.7	5799.27	6388.32	2855.16	2712.72	3954.46	2674.75	2043.1	3438.53	3.80823	0	25.7892	0	23.3145	0.367339	0.361411	0	63403.6	168905	2694	55.8038	21.2192	0	3.96856	5.52648	4.9349	101.607
168	3	46	0.75758	0.722222	22.3722	18723.9	8944.47	9778.83	3240.63	6804.4	5555.82	3105.46	6468.5	8932.19	3.20369	0.035125	4.1153	0	0.63047	0	0	0	43754.5	81758.8	3919	34.8971	15.6972	0.0688524	0.00741538	13.4558	13.4866	113.111
174	14	86	0.72619	0.737875	10.1676	13673.9	6431.95	7240.43	2717.37	3487.67	4270.44	3203.61	4229.65	6106.61	6.05669	0.0003125	29.0912	0	24.03	9.56123	7.67807	0.525896	56361.2	145901	1763	45.22	23.4541	0.0167166	1.30758	12.7526	7.50757	101.04
178	1	20	0.833333	0.666667	14.5531	18245	8864.65	9374.73	4424.56	5183.56	5584.09	3045.18	5114.83	7904.97	3.59087	0	15.468	0	11.1183	0.132513	0.241306	0.888596	24561	59944.2	1265	30.6205	26.1633	0.151387	0.0965708	15.1258	13.0637	124.696
179	2	37	0.83333	0.805556	17.0359	19449.6	9489.41	9954.74	4819.04	5423.86	5916.36	3294.54	3968.09	5294.47	3.27495	0	16.3304	0	14.7399	0.69972	0.386221	0	23124.4	66667.5	832	26.4797	19.6044	5.59597	0.169261	9.8447	21.8591	141.624
184	3	47	0.77778	0.783333	13.291	24289.9	11675.8	12605.5	5047.13	5976.15	7875.7	5381.62	2021.11	2754.09	2.57124	0.000459	19.0686	0	12.1398	0.172571	0.540084	1.7169	47419.8	101057	2812	45.6923	20.1275	0.52084	5.28762	8.79323	7.09017	97.7341
186	35	109	0.76429	0.762077	9.75812	21750	10030	11720	4140	6460	6515	4630	3984.97	3952.26	3.92665	0	58.9725	0	41.5791	0	0	0	53300.2	90822.3	2046	63.2655	15.2012	0.18024	2.34848	4.3651	5.00448	97.2711
188	23	106	0.77174	0.757568	28.0898	13790.5	6831.58	6961.79	1831.16	5897.6	3524.11	2538.65	6892	9463.46	1.35088	0.05	5.40656	0	1.30861	0	0	0	31968.1	69157.6	3185	20.1194	17.1028	0.155323	0.00206453	18.4097	12.5611	105.867
190	4	53	0.75	0.720238	36.0484	17076.6	8480.93	8595.39	1745.09	9013.61	3692.61	2630.62	15793.2	10392.4	2.10024	0.173428	4.63917	0	0	0	0	0	19439.5	54532.9	2326	12.1478	14.7788	0	0.0392829	19.4464	18.6001	106.556
191	3	40	0.86111	0.738889	27.8709	18215.4	9842.77	8376.08	2001.44	7684.47	5464.31	3060.37	17120.3	18699.6	3.565	0.0499947	7.95532	0	5.23646	0	0	0	39518.2	67265.9	3093	26.4634	13.7482	0	0.0538628	17.2854	16.4693	105.5
192	1	23	0.958333	0.916667	15.9447	12383.2	6307.82	6071.28	2123.8	3668.9	4202.1	2396.08	6545.86	7397.52	4.27448	0	22.7179	0	14.0088	0.312253	4.35351	0.26708	43094.2	88108.8	2124	40.1295	21.354	0.386385	1.4607	13.5851	7.9331	96.9501
194	27	104	0.74691	0.767587	23.5927	12610.9	6136.05	6479.25	2620.38	3924.78	4110.19	1962.15	4703.8	7867.33	1.52434	0.009415	6.30302	0	2.81273	0.184262	0	0	35642.8	74458.4	3099	34.8873	16.5205	0.111979	0.0466343	15.5919	10.583	106.899
204	3	37	0.78788	0.688889	3.33168	8464.96	4080.09	4384.87	1512.14	2873.12	2489.64	1588.96	2884.58	2075.99	1.02328	0	13.2534	1.40382	3.01457	0.169881	1.05695	0.403721	19807.8	34928	638	9.1449	8.6202	0.841794	1.82152	9.65536	5.79774	77.4461
206	6	66	0.75	0.752525	30.3953	18068.1	8952.89	9115.39	2154.19	8814.53	4578.52	2508.35	15078.7	8700.17	1.44926	0.168832	9.58221	0	0	0	0	0	41603.5	73084.1	2582	9.51126	13.8301	0.30788	0.0200644	20.2027	26.3092	90.7013
212	30	114	0.75335	0.744727	17.3553	17439.5	8488.14	8958.95	3582.65	5255.98	5783.36	2814.29	4380.38	6098.54	2.18327	0	21.5274	3.3663	0.973604	0.223144	0.138448	0.34495	44625.2	89169.5	2109	24.1967	25.0046	1.41823	0.581984	13.9238	13.9244	80.1057
213	41	127	0.78552	0.763475	18.2569	17546.4	8353.21	9197.75	3899.74	4551.22	6069.67	3001.76	3185.43	4582.57	3.04503	0.0166	13.9745	5.48926	2.84484	0	0	0	42631.2	83389.5	2591	34.0036	12.7535	2.59013	0.537226	9.93331	6.79046	84.2967
224	21	91	0.74603	0.763066	10.8693	13385.8	6586.25	6802.63	1126.55	8096.27	3068.36	1088.45	11942.9	3274.48	0.743546	0.125425	4.08679	0	1.20431	0	0	0	33459.2	50527	65	4.83746	9.82023	0.0778408	4.05817	4.7802	28.6408	78.8933
230	9	85	0.78704	0.79085	1.57739	6802.91	3418.7	3389.52	1220.49	2349.45	2154.43	1077.22	785.654	430.537	0.262132	0	13.5693	3.37579	0.0237681	0	3.12459	0.105242	9716.98	25537.2	0	3.53102	7.81729	2.78914	2.21572	0	4.89006	75.6322
262	6	57	0.68056	0.718434	0.461929	8748.26	4384.72	4363.54	650.597	5228.98	1885.22	979.425	3936.29	543.066	0.194526	0	16.532	1.19243	0.485735	0.570949	2.89379	0.122097	6380.55	13190.8	11	7.13593	7.63978	1.1616	2.71625	0.0550452	1.22471	50.6012

## Sheet: Colony variables and landscape
Supplementary Dataset 1
Conflitti, Imrit, Morrison, Sharma, Colla and Zayed. Bees in the six: Determinants of bumblebee habitat quality in urban landscapes.
Raw matrix of colony-level parameters per grid cell and associated landscape and demographic variables
grid	colNe	aveMeanFD	buildPerc	popTotalCom	popMale	popFemale	pop_less20	pop_20-39	pop_40-59	pop_60plus	houseDensity	popDensity	slope	roofPerc	green1Perc	beachPerc	forestPerc	meadPerc	succPerc	wetPerc	indTI	famTI	treeCount	treeCanopyPerc	grassShrubPerc	bareEarthPerc	waterPerc	roadPerc	otherPavedPerc	elevat
1	1.5	269.722	18.5508	32049.2	15838	16203.7	9139.09	9461.72	8527.98	4882.85	4145.01	4325.71	2.66425	0	6.86419	0	1.43955	5.99821	0	0	25097.5	74805.2	2723	17.1087	33.5123	0.225724	0.0423942	14.5961	12.4846	164.418
14	4.5	251.555	13.2531	13205.6	6125.8	7084.57	2499.46	2816.93	3885.57	4000.55	2088.39	2988.32	2.54948	0	23.2075	0	18.2604	1.42766	1.77336	0	31507.7	97575.4	2314	42.3134	18.9446	0.261021	0.42314	8.81051	6.7942	156.722
15	4.5	164.624	15.0984	16045.8	7491.07	8572.91	2977.34	3595.53	4881.92	4604.65	2195.76	3025.11	2.18191	0	11.5913	0	6.1016	1.48732	0	0	31424.6	92665.7	3388	38.4268	20.065	0.209939	0.0271441	9.78074	7.8742	176.758
32	3	54.1323	14.1812	18057.2	8445.2	9612.15	3447.19	4780.54	5252.58	4586.54	2905	3952	2.87331	0	19.1543	0	14.3909	3.73937	1.73747	1.17775	30339.4	90310.4	2872	39.4643	25.5939	0.200504	0.573076	9.89296	10.2836	151.85
42	3	175.266	18.169	29755.5	14257.8	15490.9	7625.5	8961.48	7655.08	5505.89	4087.38	4074.73	3.18215	0	20.6084	0	16.8191	0	0	0	24206.8	58587.3	1775	32.4742	25.2593	0.0996249	0.0707271	13.2146	10.7304	169.728
43	1.5	722.823	20.6823	30008.6	14611.9	15395	6798.3	9914.11	7875.22	5400.95	3585.81	2118.27	2.42467	0	2.27412	0	2.44619	3.54354	0	0.0366031	22415.1	41896.2	619	11.351	37.1336	0.105971	0.00122516	7.61509	23.1039	188.246
57	1.5	308.802	9.56848	9441.61	4561.8	4879.82	2738.37	2373.66	2716.03	1614.83	2905.24	3134.75	2.55297	0	26.7828	0	17.3404	3.49135	1.02997	0.225192	25161.9	62032.7	1676	36.1259	35.6851	0.24338	1.10011	8.73465	8.42884	132.943
58	1.5	2767.34	21.9914	20485.1	9875.88	10616	4841.02	5538.32	5964.38	4137.41	2278.75	2240.94	2.38522	0	8.01919	0	5.68467	1.28735	2.65437	0	31538.7	85634.8	1270	17.8221	26.4139	3.58624	0.590969	12.9442	18.1468	137.613
61	1.5	56.248	12.5322	34650	16700	17965	8090	9710	9960	6870	2448.81	2241.6	2.35866	0	1.94141	0	1.21309	20.2756	1.44368	0	7570.36	17128.6	667	9.15508	53.3897	0.30365	0.000379445	4.5015	19.8797	188.191
63	1.5	2333.05	18.0996	14969	6931.2	8043.02	3537.29	4102.18	4390.26	2958.51	2418.34	3445.74	1.28685	0	4.41955	0	0	0.0577094	0	0	37432.4	101044	3610	30.8471	25.7144	0.106869	0	15.1452	9.88886	188.306
64	1.5	136.992	7.86888	14681	6965.21	7720.77	3131.38	4601.74	4229.63	2733.3	2856.86	2730.19	5.04534	0	34.3472	0	35.1482	0.309534	1.67961	0	40495.8	118142	1698	60.0433	23.9682	0.214392	0.0991014	5.12875	3.3885	169.717
75	4.5	228.33	6.71753	14928.7	7123.03	7805.71	4062.82	3786.46	4117.88	2965.83	3174.8	3589.15	2.45288	0	16.8303	0	15.8942	9.95708	1.07862	0.127129	27058.7	63790.4	1046	32.564	30.8652	0.201107	1.89982	15.097	11.6893	139.453
77	1.5	171.639	14.095	23345.6	11187.6	12167.3	5586.14	6379.47	6662.22	4711.14	2478.3	2753.42	2.17459	0	7.17004	0	1.671	5.32727	1.82912	0	25671.7	56893.6	1526	18.4429	26.2069	0.0337174	0.2075	21.6731	18.2503	129.848
82	1.5	809.992	17.8522	21504.1	9978.65	11530.3	5792.39	4780.82	6460.59	4485.58	2248.68	4021.04	4.36596	0	0.337876	0	0.2335	1.36883	0	0	54437.1	152731	3187	36.0548	17.1059	0.232802	0.188835	19.3197	10.038	179.673
83	1.5	119.506	13.4419	16727	7846.87	8880.44	4420.78	3439.82	5214.64	3647.99	1517.9	2837.99	4.21378	0.001793	4.53578	0	18.1552	0	0	0.0664748	62142.7	184992	2517	62.4124	12.5635	0	0.125303	7.56086	5.97263	151.422
85	1.5	29.776	18.5735	23530.6	11012.6	12521.2	4768.67	5164.04	7301.65	6306.99	2107.2	2574.53	3.32503	0	10.1514	0	4.04083	0	0	0.0169714	58194.2	191667	4457	45.2547	21.5129	0.0658932	0.0100595	9.05323	6.98385	157.835
95	1.5	513.207	16.3039	14091.5	6543.21	7550.31	3662.34	3868.42	3933.48	2631.15	3577.35	5394.14	2.16503	0.0136832	6.55613	0	6.37437	3.29252	1.00338	0	28010.4	63980.4	2515	29.5385	21.8932	0.511249	0.166099	17.3421	13.7206	126.576
96	3	289.073	16.5489	12222.2	5749.88	6473.56	3078.51	3190.74	3372.43	2576.89	2438.56	4437.83	2.2546	0.00575	11.4885	0	4.25292	0.11279	0.884489	0	27945.6	64731.2	2349	27.4647	27.1183	0.0224709	0.0335099	13.4014	14.5454	147.79
97	1.5	41.7308	24.7733	13631.4	6359.14	7275.15	2931.43	3364.33	3779.15	3558.57	2330.04	3257.6	7.67545	0	10.95	0	7.14641	1.20205	0	0	30834.3	76689	1731	20.2762	21.7685	0.0420545	0.0104958	9.83258	23.1651	175.704
103	7.5	55.6552	10.8296	17865.5	8356.7	9508.84	3671.17	3722.79	5535.53	4946.17	1664.46	1845.58	4.41874	0	13.388	0	14.0115	0	0	0	57081.5	201180	3082	58.8719	17.7184	0	0.0675556	6.45812	7.4416	147.893
114	1.5	740.987	14.6517	12869.3	5997.49	6871.78	3422.79	3638.25	3668.62	2138.98	3654.09	4246.47	2.11328	0	14.1162	0	14.197	1.57447	0.0184521	0.0552852	25260.6	55882.6	1931	36.2297	21.9155	0.298108	0.106709	11.5156	14.7323	131.725
118	3	179.38	20.1108	14472.1	6850.69	7613.9	3713.82	3561.72	4504.11	2665.54	2840.64	5221.5	2.22976	0	3.46813	0	2.21761	0	0	0	68727	215057	3586	51.2834	16.8531	0.0451419	0	7.68331	5.0532	173.359
119	3	35.2836	19.0054	16082.9	7516.16	8562.25	3454.86	4758.96	4844.68	3006.42	4273.28	6580.99	2.34457	0.0285	11.5467	0	10.3501	0	0	0	63247.8	173986	2931	53.88	13.1393	0.0649569	0.00623896	8.5916	7.35623	160.603
120	1.5	2314.59	14.572	9877.08	4738.98	5135.91	2509.83	1748.96	3245.16	2356.03	936.093	1346.73	5.09701	0.0337	12.6303	0	18.9233	0.601191	0	0.265195	73997.6	204275	1772	52.9305	15.5622	0.095426	0.0605518	5.84105	12.8215	143.439
123	1.5	600.357	11.8564	22287.6	10335.3	11959.6	4439.77	5254.16	6633.9	5980.5	3908.77	3148.76	4.09677	0	31.3742	0	31.6073	4.45812	3.76222	0.603432	40155	81094.1	1233	51.8279	11.3264	0.179785	1.1998	8.5659	15.5288	127.723
130	3	263.469	8.95533	18073.3	8637.96	9432.89	4042.04	4520.54	5383.35	4123.6	2446.88	3285.31	2.95291	0	20.0208	0	15.5522	0.420778	3.22611	0.189592	38499.7	90042.7	1742	45.1649	29.1885	0.244349	2.79878	7.48437	6.44093	107.851
137	1.5	8275.58	26.0067	22143.3	10091.9	12053.7	3010.54	9112.14	5953.94	4063.88	9833.18	13735.6	1.77605	0.123725	1.92452	0	0	0	0	0	52641.8	104214	2984	29.3638	17.508	0.0302119	0.0320294	16.0529	12.4114	157.087
139	1.5	849.49	19.4722	19194.1	9228.99	9979.46	5815.95	5357.78	4932.84	3094.24	16486.6	5552.48	6.03041	0.0286757	10.6129	0	11.0391	2.72043	1.48553	0	50901.6	84796.4	768	21.9243	14.2134	0	0.15139	11.2383	32.2857	125.627
140	1.5	0.24807	11.1752	22335.6	10652.3	11690	5857.27	6316.98	6054.22	4111.02	34521.7	7550.6	5.37362	0	29.3913	0	20.6351	1.57034	2.10536	1.04031	26343.3	51477.1	1263	34.4584	19.9325	0.119588	1.28408	10.3555	22.1776	119.38
142	1.5	133.627	19.6941	20632.5	9789.61	10846.5	4571	5432.32	6149.39	4476.18	4155.89	3325.05	3.54694	0	5.17967	0	0	3.60575	0.00663813	0.0160256	28609.9	67035.7	1464	16.8223	21.8422	0.0438696	0.0250141	15.1642	26.4506	149.621
148	1.5	124.306	10.4445	14909.3	7127.45	7779.74	3566.66	3731.99	4477.98	3129.95	2578.88	3723.5	3.77121	0.0142	17.1378	0	18.71	1.09875	2.53905	0.166628	39498.1	80625	1714	40.6123	24.6061	0.107682	3.23772	8.96438	11.2798	109.388
151	1.5	2659.95	22.5987	13792.6	6797.05	6998.54	2915.82	4349.77	4100.5	2415.56	4692.21	7556.93	2.17378	0	7.50021	0	0.300214	0.471634	0	0	28684	71811.6	2487	14.4542	20.4225	0.297237	0.0476397	20.0561	17.4565	136.984
153	3	86.7654	22.2484	12390.7	5697.09	6694.84	2218.26	3799.88	3454.9	2911.39	4037.85	6391.35	3.0419	0.030622	9.83768	0	7.51698	0.14547	0	0.603269	46352.2	92395.7	3359	41.0838	15.8222	0.0258462	0.0231234	13.1926	9.04035	155.039
155	3	88.684	12.6674	19150.2	8782.4	10365	3545.86	4824.62	5766.14	5030.29	3617.52	4923.71	4.56992	0.0015225	10.4412	0	10.4395	0	0	0.0530165	68572.6	184555	3381	56.5935	21.5792	0.309074	0.0170001	5.8892	5.60024	144.524
158	3	175.634	6.26828	15101.9	7247.96	7860.95	3781.73	4002.54	4551.15	2772.92	8360.52	4576.16	5.52216	0	37.6754	0	35.4363	8.83779	4.08242	2.25655	37282.9	91794.2	558	50.4597	23.1755	0.25479	1.0671	11.8441	6.98756	109.313
166	1.5	728.403	9.67173	12191.7	5799.27	6388.32	2855.16	2712.72	3954.46	2674.75	2043.1	3438.53	3.80823	0	25.7892	0	23.3145	0.367339	0.361411	0	63403.6	168905	2694	55.8038	21.2192	0	3.96856	5.52648	4.9349	101.607
168	1.5	8498.85	22.3722	18723.9	8944.47	9778.83	3240.63	6804.4	5555.82	3105.46	6468.5	8932.19	3.20369	0.035125	4.1153	0	0.63047	0	0	0	43754.5	81758.8	3919	34.8971	15.6972	0.0688524	0.00741538	13.4558	13.4866	113.111
174	3	25.1626	10.1676	13673.9	6431.95	7240.43	2717.37	3487.67	4270.44	3203.61	4229.65	6106.61	6.05669	0.0003125	29.0912	0	24.03	9.56123	7.67807	0.525896	56361.2	145901	1763	45.22	23.4541	0.0167166	1.30758	12.7526	7.50757	101.04
186	4.5	23.9696	9.75812	21750	10030	11720	4140	6460	6515	4630	3984.97	3952.26	3.92665	0	58.9725	0	41.5791	0	0	0	53300.2	90822.3	2046	63.2655	15.2012	0.18024	2.34848	4.3651	5.00448	97.2711
187	1.5	1495.19	28.5647	13358.9	6571.1	6786.57	2306.96	4941.15	3816.11	2287.63	7298.58	8999.52	1.21607	0.0397125	3.54149	0	0	0.887875	0	0	35153.8	72168.5	2938	14.3588	16.7143	0.26706	0.00130481	16.5495	19.5721	106.793
188	4.5	12.2355	28.0898	13790.5	6831.58	6961.79	1831.16	5897.6	3524.11	2538.65	6892	9463.46	1.35088	0.05	5.40656	0	1.30861	0	0	0	31968.1	69157.6	3185	20.1194	17.1028	0.155323	0.00206453	18.4097	12.5611	105.867
194	6	312.93	23.5927	12610.9	6136.05	6479.25	2620.38	3924.78	4110.19	1962.15	4703.8	7867.33	1.52434	0.009415	6.30302	0	2.81273	0.184262	0	0	35642.8	74458.4	3099	34.8873	16.5205	0.111979	0.0466343	15.5919	10.583	106.899
204	1.5	15.2128	3.33168	8464.96	4080.09	4384.87	1512.14	2873.12	2489.64	1588.96	2884.58	2075.99	1.02328	0	13.2534	1.40382	3.01457	0.169881	1.05695	0.403721	19807.8	34928	638	9.1449	8.6202	0.841794	1.82152	9.65536	5.79774	77.4461
206	1.5	176.263	30.3953	18068.1	8952.89	9115.39	2154.19	8814.53	4578.52	2508.35	15078.7	8700.17	1.44926	0.168832	9.58221	0	0	0	0	0	41603.5	73084.1	2582	9.51126	13.8301	0.30788	0.0200644	20.2027	26.3092	90.7013
210	1.5	5081.26	21.8789	24806.4	12615.6	12202	3868.79	10232.6	7203.07	3496.92	11937.5	6231.26	1.71065	0.312242	3.46545	0	0.230593	0.695469	0.269335	0	42393	79378.8	1424	16.1538	13.3405	6.2484	1.66297	16.7007	27.3634	80.8174
211	1.5	3970.74	25.8176	25001.8	12528.9	12491.6	4542.14	8529.41	7951.21	3974.09	4843.09	3029.58	1.72857	0.0375943	3.40021	0	0	0	0	0	40613.7	87373.7	2326	19.0422	17.2479	0.399407	0.0377194	17.3587	20.9199	79.3086
212	3	911.56	17.3553	17439.5	8488.14	8958.95	3582.65	5255.98	5783.36	2814.29	4380.38	6098.54	2.18327	0	21.5274	3.3663	0.973604	0.223144	0.138448	0.34495	44625.2	89169.5	2109	24.1967	25.0046	1.41823	0.581984	13.9238	13.9244	80.1057
213	12	546.06	18.2569	17546.4	8353.21	9197.75	3899.74	4551.22	6069.67	3001.76	3185.43	4582.57	3.04503	0.0166	13.9745	5.48926	2.84484	0	0	0	42631.2	83389.5	2591	34.0036	12.7535	2.59013	0.537226	9.93331	6.79046	84.2967
224	6	22.5201	10.8693	13385.8	6586.25	6802.63	1126.55	8096.27	3068.36	1088.45	11942.9	3274.48	0.743546	0.125425	4.08679	0	1.20431	0	0	0	33459.2	50527	65	4.83746	9.82023	0.0778408	4.05817	4.7802	28.6408	78.8933
